# Supplementary material for: Topological identification and interpretation for single-cell gene regulation elucidation across multiple platforms using scMGCA
Source: Nat Commun. 2023 Jan 25;14:400. doi: 10.1038/s41467-023-36134-7 (PMC9877026; doi:10.1038/s41467-023-36134-7)
Supplement: Supplementary file 4 — Source Data [file 41467_2023_36134_MOESM4_ESM.xlsx]

## Sheet: 20_single_cell_data
20 Single-cell Data used in figures 2a and 2c; Supplementary figures 1a-b and 2a-b
Datasets	Methods	Platforms	NMI	ARI	ASW	Run time
Pollen	scMGCA	SMARTer	0.9324	0.9369	0.7286	20
Camp-Brain	scMGCA	SMARTer	0.5589	0.4314	0.2201	23
Camp-Liver	scMGCA	SMARTer	0.841	0.7651	0.6177	23
QS Diaphragm	scMGCA	Smart-seq2	0.9386	0.9634	0.8458	23
QS Limb Muscle	scMGCA	Smart-seq2	0.9586	0.9769	0.8386	25
QS Trachea	scMGCA	Smart-seq2	0.8743	0.9141	0.7261	29
QS Lung	scMGCA	Smart-seq2	0.8076	0.7428	0.5414	32
Muraro	scMGCA	CEL-seq2	0.8374	0.8857	0.5584	41
Qx Bladder	scMGCA	10x	0.9796	0.9907	0.8105	45
Klein	scMGCA	inDrop	0.6976	0.6957	0.4544	50
Romanov	scMGCA	SMARTer	0.7346	0.7524	0.5416	71
Adam	scMGCA	Drop-seq	0.8602	0.8726	0.6495	178
Qx Limb Muscle	scMGCA	10x	0.9633	0.9815	0.8207	197
QS Heart	scMGCA	Smart-seq2	0.9023	0.9503	0.6643	250
Young	scMGCA	10x	0.8126	0.725	0.3955	419
Plasschaert	scMGCA	inDrop	0.7806	0.8439	0.5319	716
Qx Spleen	scMGCA	10x	0.7621	0.8744	0.6455	909
Chen	scMGCA	Drop-seq	0.7638	0.6355	0.151	1231
Tosches turtle	scMGCA	Drop-seq	0.7424	0.7129	0.3129	2526
Bach	scMGCA	10x	0.8613	0.9038	0.5986	3468
Pollen	scziDesk	SMARTer	0.881	0.8476	0.4982	34
Camp-Brain	scziDesk	SMARTer	0.5232	0.4151	0.2123	48
Camp-Liver	scziDesk	SMARTer	0.7343	0.6005	0.4954	54
QS Diaphragm	scziDesk	Smart-seq2	0.921	0.9517	0.6466	57
QS Limb Muscle	scziDesk	Smart-seq2	0.9468	0.9743	0.6567	63
QS Trachea	scziDesk	Smart-seq2	0.7341	0.8085	0.5108	65
QS Lung	scziDesk	Smart-seq2	0.7543	0.7401	0.5295	70
Muraro	scziDesk	CEL-seq2	0.7349	0.6784	0.3478	84
Qx Bladder	scziDesk	10x	0.9707	0.9858	0.7206	124
Klein	scziDesk	inDrop	0.7777	0.7984	0.5775	166
Romanov	scziDesk	SMARTer	0.7274	0.7603	0.4166	165
Adam	scziDesk	Drop-seq	0.8509	0.868	0.6074	300
Qx Limb Muscle	scziDesk	10x	0.9131	0.9441	0.8028	330
QS Heart	scziDesk	Smart-seq2	0.8723	0.9324	0.6121	370
Young	scziDesk	10x	0.7394	0.6836	0.3519	450
Plasschaert	scziDesk	inDrop	0.7899	0.8634	0.3657	770
Qx Spleen	scziDesk	10x	0.8289	0.9197	0.5368	920
Chen	scziDesk	Drop-seq	0.7101	0.6677	0.5338	1150
Tosches turtle	scziDesk	Drop-seq	0.6082	0.6165	0.493	2300
Bach	scziDesk	10x	0.8343	0.8738	0.5308	2550
Pollen	scDeepCluster	SMARTer	0.9344	0.9185	0.7437	33
Camp-Brain	scDeepCluster	SMARTer	0.5365	0.4021	0.1124	50
Camp-Liver	scDeepCluster	SMARTer	0.7738	0.6102	0.241	65
QS Diaphragm	scDeepCluster	Smart-seq2	0.9191	0.9392	0.7494	71
QS Limb Muscle	scDeepCluster	Smart-seq2	0.9505	0.9701	0.8021	76
QS Trachea	scDeepCluster	Smart-seq2	0.733	0.8118	0.5746	87
QS Lung	scDeepCluster	Smart-seq2	0.7844	0.7145	0.4409	97
Muraro	scDeepCluster	CEL-seq2	0.8292	0.8589	0.4931	117
Qx Bladder	scDeepCluster	10x	0.8065	0.7556	0.4327	160
Klein	scDeepCluster	inDrop	0.8104	0.8449	0.6227	213
Romanov	scDeepCluster	SMARTer	0.5635	0.4042	0.1423	208
Adam	scDeepCluster	Drop-seq	0.7669	0.6689	0.4773	284
Qx Limb Muscle	scDeepCluster	10x	0.9527	0.9675	0.7247	205
QS Heart	scDeepCluster	Smart-seq2	0.8891	0.9336	0.5336	312
Young	scDeepCluster	10x	0.7219	0.532	0.1253	484
Plasschaert	scDeepCluster	inDrop	0.7156	0.7113	0.1359	567
Qx Spleen	scDeepCluster	10x	0.6698	0.7316	0.3736	671
Chen	scDeepCluster	Drop-seq	0.7597	0.6842	0.0464	775
Tosches turtle	scDeepCluster	Drop-seq	0.68	0.4076	0.0545	1191
Bach	scDeepCluster	10x	0.7868	0.7749	0.1811	1218
Pollen	DCA	SMARTer	0.812	0.668	0.6505	17
Camp-Brain	DCA	SMARTer	0.4609	0.3366	0.1698	23
Camp-Liver	DCA	SMARTer	0.6918	0.5117	0.5589	31
QS Diaphragm	DCA	Smart-seq2	0.9174	0.9165	0.7557	19
QS Limb Muscle	DCA	Smart-seq2	0.7691	0.6567	0.6378	22
QS Trachea	DCA	Smart-seq2	0.6688	0.5707	0.6059	28
QS Lung	DCA	Smart-seq2	0.64	0.4429	0.444	42
Muraro	DCA	CEL-seq2	0.7865	0.83	0.4515	66
Qx Bladder	DCA	10x	0.6659	0.661	0.6813	48
Klein	DCA	inDrop	0.8537	0.8446	0.792	54
Romanov	DCA	SMARTer	0.5561	0.5946	0.391	74
Adam	DCA	Drop-seq	0.5119	0.3885	0.5485	89
Qx Limb Muscle	DCA	10x	0.8152	0.7875	0.744	67
QS Heart	DCA	Smart-seq2	0.7854	0.7804	0.5961	141
Young	DCA	10x	0.5339	0.3716	0.202	242
Plasschaert	DCA	inDrop	0.6466	0.466	0.4371	245
Qx Spleen	DCA	10x	0.5398	0.3173	0.3366	364
Chen	DCA	Drop-seq	0.589	0.2546	0.3693	1091
Tosches turtle	DCA	Drop-seq	0.5947	0.3767	0.4312	1051
Bach	DCA	10x	0.8372	0.8871	0.4291	1268
Pollen	DEC	SMARTer	0.8775	0.874	0.5596	40
Camp-Brain	DEC	SMARTer	0.4331	0.2551	0.1962	42
Camp-Liver	DEC	SMARTer	0.6282	0.4215	0.2714	41
QS Diaphragm	DEC	Smart-seq2	0.8815	0.9372	0.681	41
QS Limb Muscle	DEC	Smart-seq2	0.9257	0.9562	0.6716	48
QS Trachea	DEC	Smart-seq2	0.6843	0.7518	0.4064	47
QS Lung	DEC	Smart-seq2	0.7285	0.5793	0.528	54
Muraro	DEC	CEL-seq2	0.7449	0.7245	0.3412	54
Qx Bladder	DEC	10x	0.361	0.1515	0.6101	53
Klein	DEC	inDrop	0.5397	0.4327	0.5597	61
Romanov	DEC	SMARTer	0.5901	0.4289	0.165	59
Adam	DEC	Drop-seq	0.747	0.6903	0.2744	64
Qx Limb Muscle	DEC	10x	0.7645	0.7346	0.716	67
QS Heart	DEC	Smart-seq2	0.8216	0.9025	0.5165	70
Young	DEC	10x	0.642	0.4785	0.0644	79
Plasschaert	DEC	inDrop	0.6433	0.5978	0.2587	83
Qx Spleen	DEC	10x	0.6117	0.6421	0.4961	85
Chen	DEC	Drop-seq	0.7603	0.7253	0.3166	173
Tosches turtle	DEC	Drop-seq	0.6617	0.4619	0.0243	245
Bach	DEC	10x	0.6259	0.5393	0.0726	379
Pollen	DESC	SMARTer	0.9253	0.8708	0.688	240
Camp-Brain	DESC	SMARTer	0.5307	0.4125	0.2033	248
Camp-Liver	DESC	SMARTer	0.8123	0.6478	0.3575	256
QS Diaphragm	DESC	Smart-seq2	0.718	0.4354	0.5789	248
QS Limb Muscle	DESC	Smart-seq2	0.7459	0.4344	0.6002	250
QS Trachea	DESC	Smart-seq2	0.523	0.1909	0.2611	270
QS Lung	DESC	Smart-seq2	0.7504	0.4666	0.3297	284
Muraro	DESC	CEL-seq2	0.7821	0.678	0.4865	266
Qx Bladder	DESC	10x	0.5307	0.2332	0.2715	282
Klein	DESC	inDrop	0.6987	0.698	0.4592	275
Romanov	DESC	SMARTer	0.5791	0.3497	0.2377	264
Adam	DESC	Drop-seq	0.8057	0.7006	0.4518	290
Qx Limb Muscle	DESC	10x	0.772	0.522	0.3909	283
QS Heart	DESC	Smart-seq2	0.7424	0.4598	0.3235	299
Young	DESC	10x	0.7858	0.6036	0.3239	338
Plasschaert	DESC	inDrop	0.5982	0.4315	0.0902	387
Qx Spleen	DESC	10x	0.4439	0.1585	0.1195	364
Chen	DESC	Drop-seq	0.7441	0.6776	0.1514	435
Tosches turtle	DESC	Drop-seq	0.7013	0.6758	0.0567	582
Bach	DESC	10x	0.7313	0.5634	0.0666	586
Pollen	scVI	SMARTer	0.9454	0.8739	0.7044	28
Camp-Brain	scVI	SMARTer	0.5082	0.3568	0.1982	37
Camp-Liver	scVI	SMARTer	0.8161	0.6676	0.4969	36
QS Diaphragm	scVI	Smart-seq2	0.7569	0.5174	0.8131	39
QS Limb Muscle	scVI	Smart-seq2	0.7754	0.5474	0.7832	62
QS Trachea	scVI	Smart-seq2	0.5438	0.1862	0.5856	85
QS Lung	scVI	Smart-seq2	0.7493	0.4695	0.5129	75
Muraro	scVI	CEL-seq2	0.7615	0.5243	0.5307	115
Qx Bladder	scVI	10x	0.5501	0.2671	0.7066	117
Klein	scVI	inDrop	0.7018	0.585	0.6392	151
Romanov	scVI	SMARTer	0.5719	0.3374	0.3358	121
Adam	scVI	Drop-seq	0.7708	0.6303	0.5676	135
Qx Limb Muscle	scVI	10x	0.7523	0.4545	0.793	171
QS Heart	scVI	Smart-seq2	0.6663	0.3236	0.6358	210
Young	scVI	10x	0.6485	0.4367	0.3461	285
Plasschaert	scVI	inDrop	0.5822	0.3474	0.3974	280
Qx Spleen	scVI	10x	0.4441	0.1325	0.5909	309
Chen	scVI	Drop-seq	0.8042	0.6369	0.5212	468
Tosches turtle	scVI	Drop-seq	0.7238	0.5664	0.5487	674
Bach	scVI	10x	0.7397	0.5309	0.519	701
Pollen	scCAEs	SMARTer	0.9187	0.8993	0.7506	154
Camp-Brain	scCAEs	SMARTer	0.4433	0.3007	0.1843	200
Camp-Liver	scCAEs	SMARTer	0.8345	0.714	0.4451	210
QS Diaphragm	scCAEs	Smart-seq2	0.9093	0.9354	0.6725	250
QS Limb Muscle	scCAEs	Smart-seq2	0.9291	0.9684	0.745	320
QS Trachea	scCAEs	Smart-seq2	0.5627	0.4265	0.2073	385
QS Lung	scCAEs	Smart-seq2	0.7316	0.4887	0.3051	470
Muraro	scCAEs	CEL-seq2	0.7904	0.8618	0.3612	580
Qx Bladder	scCAEs	10x	0.7797	0.7294	0.6712	824
Klein	scCAEs	inDrop	0.8577	0.8641	0.5735	1066
Romanov	scCAEs	SMARTer	0.6367	0.635	0.3917	1665
Adam	scCAEs	Drop-seq	0.7458	0.6133	0.3416	2900
Qx Limb Muscle	scCAEs	10x	0.8449	0.7743	0.4616	3370
QS Heart	scCAEs	Smart-seq2	0.8264	0.6725	0.5618	3430
Young	scCAEs	10x	0.7985	0.7017	0.4513	3700
Plasschaert	scCAEs	inDrop	0.7922	0.76	0.3736	4070
Qx Spleen	scCAEs	10x	0.711	0.8091	0.3699	4320
Chen	scCAEs	Drop-seq	0.8309	0.8402	0.4289	4550
Tosches turtle	scCAEs	Drop-seq	0.7206	0.6607	0.467	5800
Bach	scCAEs	10x	0.8312	0.8324	0.2337	6550
Pollen	scGNN	SMARTer	0.7705	0.5427	0.7564	469
Camp-Brain	scGNN	SMARTer	0.3579	0.3041	0.0528	508
Camp-Liver	scGNN	SMARTer	0.7497	0.5806	0.3985	528
QS Diaphragm	scGNN	Smart-seq2	0.7608	0.5646	0.7594	543
QS Limb Muscle	scGNN	Smart-seq2	0.7726	0.6399	0.7636	592
QS Trachea	scGNN	Smart-seq2	0.5699	0.2459	0.5944	663
QS Lung	scGNN	Smart-seq2	0.6642	0.3631	0.4487	646
Muraro	scGNN	CEL-seq2	0.6294	0.508	0.3574	636
Qx Bladder	scGNN	10x	0.6471	0.4678	0.482	674
Klein	scGNN	inDrop	0.7097	0.6885	0.5241	692
Romanov	scGNN	SMARTer	0.351	0.2726	0.2998	730
Adam	scGNN	Drop-seq	0.2731	0.1608	0.0444	725
Qx Limb Muscle	scGNN	10x	0.7457	0.5899	0.738	818
QS Heart	scGNN	Smart-seq2	0.654	0.5222	0.5003	894
Young	scGNN	10x	0.4143	0.2588	0.0332	1098
Plasschaert	scGNN	inDrop	0.5856	0.4272	0.3618	1100
Qx Spleen	scGNN	10x	0.4621	0.2464	0.3868	1667
Chen	scGNN	Drop-seq	0.6854	0.5035	0.2576	2340
Tosches turtle	scGNN	Drop-seq	0.5427	0.5279	0.2485	3017
Bach	scGNN	10x	0.743	0.6089	0.3334	3981
Pollen	scGAE	SMARTer	0.8133	0.6158	0.6752	86
Camp-Brain	scGAE	SMARTer	0.5201	0.4152	0.1982	100
Camp-Liver	scGAE	SMARTer	0.8109	0.6872	0.4455	106
QS Diaphragm	scGAE	Smart-seq2	0.7351	0.5638	0.7829	120
QS Limb Muscle	scGAE	Smart-seq2	0.7398	0.5419	0.8067	170
QS Trachea	scGAE	Smart-seq2	0.5148	0.2335	0.5073	175
QS Lung	scGAE	Smart-seq2	0.6766	0.2797	0.4963	181
Muraro	scGAE	CEL-seq2	0.7619	0.6413	0.382	280
Qx Bladder	scGAE	10x	0.5006	0.2369	0.524	296
Klein	scGAE	inDrop	0.6848	0.7148	0.6035	350
Romanov	scGAE	SMARTer	0.5205	0.3609	0.2974	340
Adam	scGAE	Drop-seq	0.6784	0.509	0.507	390
Qx Limb Muscle	scGAE	10x	0.7569	0.4983	0.7551	450
QS Heart	scGAE	Smart-seq2	0.6039	0.2497	0.5677	530
Young	scGAE	10x	0.6536	0.5066	0.2597	700
Plasschaert	scGAE	inDrop	0.5563	0.354	0.3252	920
Qx Spleen	scGAE	10x	0.4287	0.1314	0.5957	1570
Chen	scGAE	Drop-seq	0.6703	0.4631	0.28	1746
Tosches turtle	scGAE	Drop-seq	0	0	0	0
Bach	scGAE	10x	0	0	0	0
Pollen	GraphSCC	SMARTer	0.9233	0.9167	0.7625	45
Camp-Brain	GraphSCC	SMARTer	0.4683	0.3119	0.1016	66
Camp-Liver	GraphSCC	SMARTer	0.6354	0.4033	0.3308	69
QS Diaphragm	GraphSCC	Smart-seq2	0.8752	0.9421	0.7363	66
QS Limb Muscle	GraphSCC	Smart-seq2	0.908	0.9412	0.6572	78
QS Trachea	GraphSCC	Smart-seq2	0.8123	0.8468	0.6606	93
QS Lung	GraphSCC	Smart-seq2	0.7569	0.7348	0.4942	122
Muraro	GraphSCC	CEL-seq2	0.7885	0.7741	0.5351	124
Qx Bladder	GraphSCC	10x	0.9264	0.9605	0.527	149
Klein	GraphSCC	inDrop	0.7202	0.709	0.6918	173
Romanov	GraphSCC	SMARTer	0.5752	0.4297	0.3805	222
Adam	GraphSCC	Drop-seq	0.5779	0.2633	0.4754	211
Qx Limb Muscle	GraphSCC	10x	0.7763	0.6421	0.7073	232
QS Heart	GraphSCC	Smart-seq2	0.8474	0.9008	0.5206	232
Young	GraphSCC	10x	0.646	0.4183	0.3246	315
Plasschaert	GraphSCC	inDrop	0.7832	0.8396	0.3762	390
Qx Spleen	GraphSCC	10x	0.4243	0.4138	0.4346	500
Chen	GraphSCC	Drop-seq	0.7039	0.5696	0.3266	721
Tosches turtle	GraphSCC	Drop-seq	0.7102	0.6318	0.3599	967
Bach	GraphSCC	10x	0.537	0.3988	0.378	1287
Pollen	Seurat	SMARTer	0.9045	0.8508	0.7153	10
Camp-Brain	Seurat	SMARTer	0.5181	0.3887	0.1948	13
Camp-Liver	Seurat	SMARTer	0.8302	0.6941	0.416	16
QS Diaphragm	Seurat	Smart-seq2	0.678	0.3338	0.7843	16
QS Limb Muscle	Seurat	Smart-seq2	0.7579	0.5356	0.802	16
QS Trachea	Seurat	Smart-seq2	0.5481	0.2287	0.4516	18
QS Lung	Seurat	Smart-seq2	0.6927	0.3343	0.4222	18
Muraro	Seurat	CEL-seq2	0.6382	0.3561	0.4297	19
Qx Bladder	Seurat	10x	0.5298	0.2289	0.4896	26
Klein	Seurat	inDrop	0.6292	0.3269	0.5462	50
Romanov	Seurat	SMARTer	0.5307	0.2886	0.3132	32
Adam	Seurat	Drop-seq	0.6944	0.5312	0.5345	40
Qx Limb Muscle	Seurat	10x	0.7762	0.49	0.7826	35
QS Heart	Seurat	Smart-seq2	0.638	0.2782	0.6453	41
Young	Seurat	10x	0.5527	0.265	0.4491	64
Plasschaert	Seurat	inDrop	0.5328	0.2188	0.3462	93
Qx Spleen	Seurat	10x	0.4274	0.1205	0.615	94
Chen	Seurat	Drop-seq	0.6633	0.3759	0.4632	95
Tosches turtle	Seurat	Drop-seq	0.6089	0.3317	0.401	136
Bach	Seurat	10x	0.6566	0.3358	0.5268	166
Pollen	SHARP	SMARTer	0.3301	0.0909	0.457	11
Camp-Brain	SHARP	SMARTer	0.4142	0.2952	0.0169	17
Camp-Liver	SHARP	SMARTer	0.7292	0.5616	0.3548	14
QS Diaphragm	SHARP	Smart-seq2	0.9054	0.9464	0.5333	17
QS Limb Muscle	SHARP	Smart-seq2	0.8923	0.9413	0.5042	24
QS Trachea	SHARP	Smart-seq2	0.8108	0.8386	0.384	29
QS Lung	SHARP	Smart-seq2	0.7663	0.7406	0.4382	29
Muraro	SHARP	CEL-seq2	0.4587	0.3059	0.1411	40
Qx Bladder	SHARP	10x	0.8565	0.8917	0.7316	53
Klein	SHARP	inDrop	0.8695	0.8592	0.4467	53
Romanov	SHARP	SMARTer	0.5443	0.5822	0.2714	59
Adam	SHARP	Drop-seq	0.3244	0.1755	0.1409	65
Qx Limb Muscle	SHARP	10x	0.8586	0.8945	0.6981	66
QS Heart	SHARP	Smart-seq2	0.7247	0.6929	0.4048	75
Young	SHARP	10x	0.3528	0.2556	0.1004	68
Plasschaert	SHARP	inDrop	0.8063	0.8901	0.1926	72
Qx Spleen	SHARP	10x	0.6479	0.7295	0.2517	75
Chen	SHARP	Drop-seq	0.638	0.5703	0.3184	81
Tosches turtle	SHARP	Drop-seq	0.5789	0.4879	0.3108	124
Bach	SHARP	10x	0.526	0.4437	0.426	144

## Sheet: Tabula_Muris
Tabula Muris used in figures 2c-d
Tabula Muris
Methods	NMI	ARI	Run time
scMGCA	0.8272	0.6538	1684
scziDesk	0.1915	0.092	4739
scDeepCluster	0.801	0.5929	5578
DCA	0.7956	0.5258	7752
DEC	0.4658	0.3314	1630
DESC	0.8068	0.6373	1194
scVI	0.7872	0.6328	976
scCAEs	0.7772	0.6105	9870
scGNN	0.5037	0.2542	11920
scGAE	0	0	0
GraphSCC	0.2358	0.0495	4966
Seurat	0.7296	0.4538	630
SHARP	0.1647	0.0138	606

## Sheet: 1.3_million_data
1.3 million cells data used in Supplementary figures 11
Method	Number of Cells	Run time	Memory
scMGCA	100000	875	4
scMGCA	300000	3119	6
scMGCA	500000	5064	8
scMGCA	1000000	11137	12
scMGCA	1300000	16293	16
DEC	100000	2994	3
DEC	300000	5961	7
DEC	500000	7126	11
DEC	1000000	11348	14
DEC	1300000	18117	18
DESC	100000	1231	3
DESC	300000	2500	4
DESC	500000	3000	5
DESC	1000000	9937	7
DESC	1300000	12500	11
Seurat	100000	679	7
Seurat	300000	747	18
Seurat	500000	1050	27
Seurat	1000000	2500	46
Seurat	1300000	4350	75
SHARP	100000	635	10
SHARP	300000	684	22
SHARP	500000	896	35
SHARP	1000000	1934	48
SHARP	1300000	3250	79
SCANPY	100000	493	6
SCANPY	300000	622	14
SCANPY	500000	901	23
SCANPY	1000000	1949	35
SCANPY	1300000	3450	41

## Sheet: Human_pancreatic_islet_data
Human pancreatic islet data used in figures 4b
Methods	NMI	ARI	ASW
scMGCA	0.9243	0.957	0.7802
DESC	0.9068	0.9412	0.6678
Harmony	0.8096	0.8665	0.6415
MNN	0.6153	0.4593	0.2129
scVI	0.6721	0.5338	0.1713
Scanorama	0.5699	0.5971	0.2224

## Sheet: PDAC
PDAC used in Figures 7a
Cell Type	Cell Proportion
Acinar cell	0.0422
B cell	0.0654
Ductal cell 1	0.1821
Ductal cell 2	0.0988
Endocrine cell	0.0054
Endothelial cell	0.1588
Fibroblast	0.1087
Macrophage	0.1214
Stellate cell	0.126
T cell	0.0917

## Sheet: Figure_3B
20 Single-cell Data used in figures 3b
Datasets	Methods	ASW
Pollen	scMGCA	0.7286
Camp-Brain	scMGCA	0.2201
Camp-Liver	scMGCA	0.6177
QS Diaphragm	scMGCA	0.8458
QS Limb Muscle	scMGCA	0.8386
QS Trachea	scMGCA	0.7261
QS Lung	scMGCA	0.5414
Muraro	scMGCA	0.5584
Qx Bladder	scMGCA	0.8105
Klein	scMGCA	0.4544
Romanov	scMGCA	0.5416
Adam	scMGCA	0.6495
Qx Limb Muscle	scMGCA	0.8207
QS Heart	scMGCA	0.6643
Young	scMGCA	0.3955
Plasschaert	scMGCA	0.5319
Qx Spleen	scMGCA	0.6455
Chen	scMGCA	0.151
Tosches turtle	scMGCA	0.3129
Bach	scMGCA	0.5986
Pollen	PCA	0.4348
Camp-Brain	PCA	0.0676
Camp-Liver	PCA	0.4439
QS Diaphragm	PCA	0.4576
QS Limb Muscle	PCA	0.4656
QS Trachea	PCA	0.5441
QS Lung	PCA	0.3381
Muraro	PCA	0
Qx Bladder	PCA	0.4673
Klein	PCA	0.4695
Romanov	PCA	0.047
Adam	PCA	0.1453
Qx Limb Muscle	PCA	0.1434
QS Heart	PCA	-0.0421
Young	PCA	0.0536
Plasschaert	PCA	0.0387
Qx Spleen	PCA	0.2021
Chen	PCA	-0.1164
Tosches turtle	PCA	0.0269
Bach	PCA	0.1771
Pollen	t-SNE	0.6346
Camp-Brain	t-SNE	0.123
Camp-Liver	t-SNE	0.5804
QS Diaphragm	t-SNE	0.5249
QS Limb Muscle	t-SNE	0.5585
QS Trachea	t-SNE	0.4042
QS Lung	t-SNE	0.426
Muraro	t-SNE	0.4294
Qx Bladder	t-SNE	0.4758
Klein	t-SNE	0.3376
Romanov	t-SNE	0.2731
Adam	t-SNE	0.4601
Qx Limb Muscle	t-SNE	0.5468
QS Heart	t-SNE	0.3245
Young	t-SNE	0.2524
Plasschaert	t-SNE	0.0721
Qx Spleen	t-SNE	0.2529
Chen	t-SNE	0.2101
Tosches turtle	t-SNE	0.1645
Bach	t-SNE	0.2152
Pollen	UMAP	0.7888
Camp-Brain	UMAP	0.2127
Camp-Liver	UMAP	0.6728
QS Diaphragm	UMAP	0.7021
QS Limb Muscle	UMAP	0.7938
QS Trachea	UMAP	0.5194
QS Lung	UMAP	0.5353
Muraro	UMAP	0.4094
Qx Bladder	UMAP	0.7381
Klein	UMAP	0.4173
Romanov	UMAP	0.3298
Adam	UMAP	0.5412
Qx Limb Muscle	UMAP	0.7405
QS Heart	UMAP	0.5221
Young	UMAP	0.3944
Plasschaert	UMAP	0.0993
Qx Spleen	UMAP	0.4924
Chen	UMAP	0.4233
Tosches turtle	UMAP	0.3412
Bach	UMAP	0.4183
P-0000119-T01-IM3	35	7	CRC
P-0000241-T01-IM3	23	5	CRC
P-0000493-T01-IM3	22	8	CRC
P-0000511-T01-IM3	4	0	CRC
P-0000520-T01-IM3	5	6	CRC
P-0000526-T01-IM3	25	15	CRC
P-0000552-T01-IM3	54	10	CRC
P-0000562-T01-IM3	4	0	CRC
P-0000616-T01-IM3	68	22	CRC
P-0000625-T01-IM3	3	3	CRC
P-0000635-T01-IM3	1	0	CRC
P-0000674-T01-IM3	36	10	CRC
P-0000678-T01-IM3	25	18	CRC
P-0000682-T01-IM3	0	4	CRC
P-0000687-T01-IM3	45	20	CRC
P-0000695-T01-IM3	1	8	CRC
P-0000699-T01-IM3	12	7	CRC
P-0000703-T01-IM3	1	0	CRC
P-0000714-T01-IM3	19	6	CRC
P-0000721-T01-IM3	14	4	CRC
P-0000736-T01-IM3	67	11	CRC
P-0000737-T01-IM3	20	15	CRC
P-0000738-T01-IM3	0	3	CRC
P-0000739-T01-IM3	67	18	CRC
P-0000742-T01-IM3	3	10	CRC
P-0000744-T01-IM3	9	0	CRC
P-0000745-T01-IM3	13	9	CRC
P-0000754-T01-IM3	2	7	CRC
P-0000757-T01-IM3	30	10	CRC
P-0000762-T01-IM3	10	8	CRC
P-0000763-T01-IM3	48	13	CRC
P-0000769-T01-IM3	15	12	CRC
P-0000772-T01-IM3	4	0	CRC
P-0000777-T01-IM3	8	9	CRC
P-0000788-T01-IM3	11	0	CRC
P-0000798-T01-IM3	22	10	CRC
P-0000802-T01-IM3	8	14	CRC
P-0000827-T01-IM3	8	1	CRC
P-0000843-T01-IM3	55	11	CRC
P-0000854-T01-IM3	15	2	CRC
P-0000860-T01-IM3	3	0	CRC
P-0000868-T01-IM3	36	13	CRC
P-0000869-T01-IM3	19	20	CRC
P-0000874-T01-IM3	50	25	CRC
P-0000885-T01-IM3	16	2	CRC
P-0000911-T01-IM3	57	17	CRC
P-0000933-T01-IM3	9	1	CRC
P-0000940-T01-IM3	19	9	CRC
P-0000982-T01-IM3	14	8	CRC
P-0000988-T01-IM3	73	14	CRC
P-0000994-T01-IM3	32	6	CRC
P-0000997-T01-IM3	112	12	CRC
P-0001017-T01-IM3	39	17	CRC
P-0001054-T01-IM3	92	10	CRC
P-0001079-T01-IM3	21	9	CRC
P-0001104-T01-IM3	63	8	CRC
P-0001150-T01-IM3	33	8	CRC
P-0001151-T01-IM3	10	1	CRC
P-0001170-T01-IM3	14	8	CRC
P-0001190-T01-IM3	9	16	CRC
P-0001192-T01-IM3	84	21	CRC
P-0001200-T01-IM3	2	2	CRC
P-0001227-T01-IM3	9	0	CRC
P-0001287-T01-IM3	1	8	CRC
P-0001289-T01-IM3	11	6	CRC
P-0001295-T01-IM3	50	12	CRC
P-0001302-T01-IM3	55	11	CRC
P-0001316-T01-IM3	17	5	CRC
P-0001317-T01-IM3	0	0	CRC
P-0001318-T01-IM3	0	1	CRC
P-0001346-T01-IM3	12	8	CRC
P-0001347-T02-IM5	29	13	CRC
P-0001391-T01-IM3	6	0	CRC
P-0001394-T02-IM5	4	1	CRC
P-0001424-T01-IM3	34	1	CRC
P-0001427-T01-IM3	20	2	CRC
P-0001428-T01-IM3	62	12	CRC
P-0001459-T01-IM3	2	8	CRC
P-0001469-T01-IM3	20	9	CRC
P-0001470-T01-IM3	12	6	CRC
P-0001472-T01-IM3	32	7	CRC
P-0001499-T01-IM3	3	3	CRC
P-0001500-T02-IM5	3	6	CRC
P-0001525-T01-IM3	31	10	CRC
P-0001531-T01-IM3	26	9	CRC
P-0001534-T01-IM3	0	0	CRC
P-0001554-T01-IM3	96	6	CRC
P-0001577-T01-IM3	28	10	CRC
P-0001640-T01-IM3	11	8	CRC
P-0001647-T01-IM3	14	9	CRC
P-0001658-T01-IM3	9	10	CRC
P-0001662-T01-IM3	7	1	CRC
P-0001676-T01-IM3	1	1	CRC
P-0001690-T01-IM3	28	8	CRC
P-0001693-T02-IM3	8	4	CRC
P-0001702-T01-IM3	9	1	CRC
P-0001729-T01-IM3	14	14	CRC
P-0001732-T01-IM3	14	7	CRC
P-0001734-T01-IM3	39	1	CRC
P-0001742-T01-IM3	12	6	CRC
P-0001746-T01-IM3	19	15	CRC
P-0001754-T01-IM3	22	9	CRC
P-0001761-T01-IM3	38	13	CRC
P-0001767-T01-IM3	58	11	CRC
P-0001769-T01-IM3	31	6	CRC
P-0001771-T01-IM3	7	8	CRC
P-0001778-T01-IM3	16	8	CRC
P-0001807-T01-IM3	92	19	CRC
P-0001864-T01-IM3	37	16	CRC
P-0001867-T01-IM3	46	18	CRC
P-0001909-T01-IM3	35	21	CRC
P-0001923-T01-IM3	18	10	CRC
P-0001940-T01-IM3	3	0	CRC
P-0001949-T01-IM3	38	12	CRC
P-0001961-T02-IM5	57	8	CRC
P-0001964-T01-IM3	79	16	CRC
P-0001984-T01-IM3	5	11	CRC
P-0002025-T01-IM3	26	10	CRC
P-0002032-T01-IM3	0	1	CRC
P-0002035-T01-IM3	75	8	CRC
P-0002042-T01-IM3	54	3	CRC
P-0002048-T01-IM3	33	20	CRC
P-0002057-T01-IM3	11	1	CRC
P-0002068-T01-IM3	17	10	CRC
P-0002070-T01-IM3	35	3	CRC
P-0002078-T01-IM3	12	0	CRC
P-0002080-T01-IM3	51	19	CRC
P-0002095-T01-IM3	11	1	CRC
P-0002102-T01-IM3	32	3	CRC
P-0002154-T01-IM3	19	14	CRC
P-0002155-T01-IM3	3	2	CRC
P-0002235-T01-IM3	7	8	CRC
P-0002251-T01-IM3	83	4	CRC
P-0002268-T01-IM3	5	7	CRC
P-0002291-T01-IM3	4	0	CRC
P-0002321-T01-IM3	33	8	CRC
P-0002323-T01-IM3	19	13	CRC
P-0002327-T01-IM3	2	1	CRC
P-0002339-T01-IM3	21	4	CRC
P-0002343-T01-IM3	51	10	CRC
P-0002395-T01-IM3	24	3	CRC
P-0002407-T01-IM3	25	7	CRC
P-0002413-T01-IM3	0	3	CRC
P-0002438-T01-IM3	26	13	CRC
P-0002442-T01-IM3	20	14	CRC
P-0002475-T01-IM3	14	9	CRC
P-0002487-T01-IM3	61	13	CRC
P-0002488-T01-IM3	85	19	CRC
P-0002512-T02-IM5	35	5	CRC
P-0002529-T01-IM3	4	7	CRC
P-0002540-T01-IM3	2	0	CRC
P-0002542-T01-IM3	3	0	CRC
P-0002563-T01-IM3	108	4	CRC
P-0002565-T01-IM3	25	2	CRC
P-0002653-T01-IM3	5	0	CRC
P-0002665-T01-IM3	13	5	CRC
P-0002670-T01-IM3	52	5	CRC
P-0002673-T01-IM3	48	5	CRC
P-0002678-T01-IM3	7	1	CRC
P-0002702-T01-IM3	44	17	CRC
P-0002721-T01-IM3	105	16	CRC
P-0002724-T01-IM3	16	14	CRC
P-0002728-T01-IM3	14	6	CRC
P-0002730-T01-IM3	15	8	CRC
P-0002752-T01-IM3	4	7	CRC
P-0002769-T01-IM3	31	12	CRC
P-0002770-T01-IM3	83	9	CRC
P-0002778-T01-IM3	45	18	CRC
P-0002788-T01-IM3	21	10	CRC
P-0002791-T01-IM3	12	5	CRC
P-0002792-T01-IM3	68	8	CRC
P-0002795-T01-IM3	24	3	CRC
P-0002804-T01-IM3	16	16	CRC
P-0002814-T01-IM3	2	12	CRC
P-0002835-T01-IM3	29	26	CRC
P-0002852-T01-IM3	16	1	CRC
P-0002855-T01-IM3	8	4	CRC
P-0002878-T01-IM3	2	2	CRC
P-0002884-T01-IM3	18	1	CRC
P-0002902-T01-IM3	5	1	CRC
P-0002951-T01-IM3	28	12	CRC
P-0002994-T01-IM3	36	15	CRC
P-0003035-T01-IM5	63	14	CRC
P-0003077-T01-IM5	33	15	CRC
P-0003110-T01-IM5	48	9	CRC
P-0003124-T01-IM5	32	10	CRC
P-0003130-T01-IM5	10	1	CRC
P-0003136-T01-IM5	0	1	CRC
P-0003154-T01-IM5	7	0	CRC
P-0003183-T01-IM5	3	0	CRC
P-0003184-T01-IM5	11	0	CRC
P-0003210-T01-IM5	2	7	CRC
P-0003211-T01-IM5	36	13	CRC
P-0003254-T01-IM5	10	7	CRC
P-0003258-T01-IM5	9	5	CRC
P-0003284-T01-IM5	5	0	CRC
P-0003285-T01-IM5	23	5	CRC
P-0003298-T01-IM5	0	2	CRC
P-0003301-T01-IM5	4	0	CRC
P-0003308-T01-IM5	32	9	CRC
P-0003348-T01-IM5	13	3	CRC
P-0003365-T01-IM5	2	1	CRC
P-0003397-T01-IM5	4	1	CRC
P-0003437-T01-IM5	0	3	CRC
P-0003474-T01-IM5	12	6	CRC
P-0003475-T01-IM5	65	14	CRC
P-0003483-T01-IM5	8	0	CRC
P-0003499-T01-IM5	0	0	CRC
P-0003501-T01-IM5	16	11	CRC
P-0003510-T01-IM5	21	1	CRC
P-0003513-T01-IM5	46	2	CRC
P-0003514-T01-IM5	35	9	CRC
P-0003518-T01-IM5	33	6	CRC
P-0003582-T01-IM5	19	5	CRC
P-0003611-T01-IM5	35	6	CRC
P-0003662-T01-IM5	1	0	CRC
P-0003710-T01-IM5	17	11	CRC
P-0003717-T01-IM5	11	9	CRC
P-0003720-T01-IM5	8	3	CRC
P-0003725-T01-IM5	39	17	CRC
P-0003753-T01-IM5	1	1	CRC
P-0003755-T01-IM5	41	13	CRC
P-0003756-T01-IM5	11	6	CRC
P-0003774-T01-IM5	27	8	CRC
P-0003780-T01-IM5	19	7	CRC
P-0003789-T01-IM5	11	8	CRC
P-0003791-T01-IM5	25	3	CRC
P-0003793-T01-IM5	26	14	CRC
P-0003807-T01-IM5	4	0	CRC
P-0003839-T01-IM5	17	15	CRC
P-0003886-T01-IM5	29	11	CRC
P-0003890-T01-IM5	15	11	CRC
P-0003901-T01-IM5	5	9	CRC
P-0003990-T01-IM3	39	3	CRC
P-0003999-T01-IM5	9	5	CRC
P-0004007-T01-IM3	13	0	CRC
P-0004010-T01-IM3	0	0	CRC
P-0004018-T01-IM3	37	10	CRC
P-0004072-T01-IM5	11	6	CRC
P-0004081-T01-IM5	1	1	CRC
P-0004140-T01-IM5	138	12	CRC
P-0004159-T01-IM5	6	5	CRC
P-0004172-T01-IM5	0	6	CRC
P-0004220-T01-IM5	87	5	CRC
P-0004249-T01-IM5	59	10	CRC
P-0004251-T01-IM5	2	0	CRC
P-0004322-T01-IM5	1	0	CRC
P-0004323-T01-IM5	25	9	CRC
P-0004350-T01-IM5	8	9	CRC
P-0004363-T01-IM5	0	0	CRC
P-0004402-T01-IM5	13	11	CRC
P-0004403-T01-IM5	15	3	CRC
P-0004454-T01-IM5	31	5	CRC
P-0004486-T01-IM5	39	18	CRC
P-0004494-T01-IM5	37	2	CRC
P-0004502-T01-IM5	6	5	CRC
P-0004511-T01-IM5	0	0	CRC
P-0004549-T01-IM5	84	4	CRC
P-0004566-T01-IM5	4	2	CRC
P-0004608-T01-IM5	3	0	CRC
P-0004624-T01-IM5	40	1	CRC
P-0004626-T01-IM5	1	0	CRC
P-0004629-T01-IM5	4	7	CRC
P-0004652-T01-IM5	21	3	CRC
P-0004666-T01-IM5	54	7	CRC
P-0004673-T01-IM5	7	0	CRC
P-0004679-T01-IM5	56	5	CRC
P-0004690-T01-IM5	24	12	CRC
P-0004692-T01-IM5	33	15	CRC
P-0004697-T01-IM5	12	10	CRC
P-0004698-T01-IM5	42	5	CRC
P-0004716-T02-IM5	18	5	CRC
P-0004736-T01-IM5	0	2	CRC
P-0004775-T01-IM5	36	15	CRC
P-0004781-T01-IM5	50	4	CRC
P-0004786-T01-IM5	12	10	CRC
P-0004795-T01-IM5	19	1	CRC
P-0004798-T01-IM5	2	0	CRC
P-0004803-T01-IM5	1	5	CRC
P-0004823-T01-IM5	50	7	CRC
P-0004834-T01-IM5	19	14	CRC
P-0004844-T01-IM5	2	8	CRC
P-0004845-T01-IM5	67	12	CRC
P-0004862-T01-IM5	18	8	CRC
P-0004872-T01-IM5	5	7	CRC
P-0004886-T01-IM5	35	8	CRC
P-0004897-T01-IM5	1	8	CRC
P-0004904-T01-IM5	5	4	CRC
P-0004928-T01-IM5	88	6	CRC
P-0004957-T01-IM5	36	11	CRC
P-0004960-T01-IM5	12	4	CRC
P-0004967-T01-IM5	10	12	CRC
P-0004977-T01-IM5	4	4	CRC
P-0005003-T01-IM5	1	1	CRC
P-0005011-T01-IM5	11	0	CRC
P-0005016-T01-IM5	2	0	CRC
P-0005025-T01-IM5	4	7	CRC
P-0005029-T01-IM5	60	20	CRC
P-0005091-T01-IM5	29	12	CRC
P-0005102-T01-IM5	0	2	CRC
P-0005103-T01-IM5	7	11	CRC
P-0005124-T01-IM5	37	15	CRC
P-0005132-T01-IM5	6	4	CRC
P-0005137-T02-IM5	27	13	CRC
P-0005163-T01-IM5	10	5	CRC
P-0005164-T01-IM5	8	9	CRC
P-0005172-T01-IM5	12	2	CRC
P-0005189-T01-IM5	0	3	CRC
P-0005207-T01-IM5	13	7	CRC
P-0005210-T01-IM5	33	2	CRC
P-0005237-T01-IM5	19	3	CRC
P-0005240-T01-IM5	63	12	CRC
P-0005247-T01-IM5	24	11	CRC
P-0005307-T01-IM5	5	1	CRC
P-0005311-T01-IM5	11	2	CRC
P-0005327-T01-IM5	23	4	CRC
P-0005343-T01-IM5	3	0	CRC
P-0005381-T01-IM5	86	10	CRC
P-0005384-T01-IM5	21	0	CRC
P-0005430-T01-IM5	34	14	CRC
P-0005439-T01-IM5	52	20	CRC
P-0005446-T01-IM5	45	11	CRC
P-0005487-T01-IM5	115	9	CRC
P-0005502-T01-IM5	22	10	CRC
P-0005522-T01-IM5	18	5	CRC
P-0005528-T01-IM5	11	17	CRC
P-0005569-T01-IM5	37	7	CRC
P-0005589-T01-IM5	13	10	CRC
P-0005622-T03-IM5	15	10	CRC
P-0005623-T02-IM5	34	12	CRC
P-0005634-T01-IM5	60	5	CRC
P-0005670-T01-IM5	0	2	CRC
P-0005715-T01-IM5	31	11	CRC
P-0005730-T02-IM5	46	9	CRC
P-0005739-T02-IM5	30	0	CRC
P-0005742-T01-IM5	1	0	CRC
P-0005755-T01-IM5	9	3	CRC
P-0005762-T01-IM5	47	13	CRC
P-0005776-T02-IM5	17	12	CRC
P-0005788-T01-IM5	10	0	CRC
P-0005801-T01-IM5	19	6	CRC
P-0005829-T01-IM5	54	24	CRC
P-0005833-T01-IM5	107	8	CRC
P-0005853-T01-IM5	12	16	CRC
P-0005858-T01-IM5	54	18	CRC
P-0005865-T01-IM5	10	7	CRC
P-0005888-T01-IM5	66	10	CRC
P-0005908-T01-IM5	36	4	CRC
P-0005910-T01-IM5	19	12	CRC
P-0005938-T01-IM5	37	3	CRC
P-0005941-T01-IM5	72	13	CRC
P-0005949-T01-IM5	27	4	CRC
P-0005961-T01-IM5	11	0	CRC
P-0005996-T01-IM5	20	3	CRC
P-0005998-T01-IM5	13	0	CRC
P-0006000-T02-IM5	17	3	CRC
P-0006050-T01-IM5	26	4	CRC
P-0006075-T01-IM5	24	8	CRC
P-0006093-T01-IM5	52	13	CRC
P-0006110-T01-IM5	13	4	CRC
P-0006118-T02-IM5	143	5	CRC
P-0006135-T01-IM5	16	10	CRC
P-0006136-T01-IM5	10	1	CRC
P-0006138-T01-IM5	15	1	CRC
P-0006181-T01-IM5	14	6	CRC
P-0006183-T01-IM5	5	8	CRC
P-0006202-T01-IM5	2	6	CRC
P-0006213-T01-IM5	1	5	CRC
P-0006219-T01-IM5	0	4	CRC
P-0006225-T01-IM5	7	8	CRC
P-0006230-T01-IM5	15	3	CRC
P-0006261-T01-IM5	21	7	CRC
P-0006271-T01-IM5	14	1	CRC
P-0006272-T01-IM5	1	0	CRC
P-0006275-T01-IM5	13	11	CRC
P-0006287-T01-IM5	97	8	CRC
P-0006306-T01-IM5	5	4	CRC
P-0006316-T01-IM5	23	16	CRC
P-0006317-T01-IM5	2	6	CRC
P-0006329-T01-IM5	9	2	CRC
P-0006345-T01-IM5	27	2	CRC
P-0006390-T01-IM5	5	9	CRC
P-0006394-T01-IM5	11	23	CRC
P-0006405-T01-IM5	45	4	CRC
P-0006434-T01-IM5	26	8	CRC
P-0006444-T02-IM5	9	9	CRC
P-0006460-T01-IM5	2	2	CRC
P-0006468-T01-IM5	29	20	CRC
P-0006469-T01-IM5	3	4	CRC
P-0006512-T01-IM5	7	6	CRC
P-0006548-T01-IM5	17	5	CRC
P-0006559-T01-IM5	18	3	CRC
P-0006564-T01-IM5	17	0	CRC
P-0006575-T01-IM5	29	13	CRC
P-0006581-T01-IM5	2	4	CRC
P-0006587-T01-IM5	4	1	CRC
P-0006589-T01-IM5	15	4	CRC
P-0006592-T01-IM5	55	11	CRC
P-0006608-T01-IM5	35	14	CRC
P-0006616-T01-IM5	15	0	CRC
P-0006636-T01-IM5	16	0	CRC
P-0006646-T01-IM5	4	3	CRC
P-0006647-T01-IM5	10	12	CRC
P-0006649-T01-IM5	12	0	CRC
P-0006657-T01-IM5	20	7	CRC
P-0006658-T01-IM5	2	0	CRC
P-0006659-T01-IM5	13	5	CRC
P-0006669-T01-IM5	9	12	CRC
P-0006681-T01-IM5	13	10	CRC
P-0006683-T01-IM5	0	0	CRC
P-0006685-T01-IM5	4	3	CRC
P-0006686-T01-IM5	7	3	CRC
P-0006687-T01-IM5	21	7	CRC
P-0006693-T01-IM5	1	6	CRC
P-0006701-T01-IM5	9	18	CRC
P-0006704-T01-IM5	5	5	CRC
P-0006706-T01-IM5	27	6	CRC
P-0006707-T01-IM5	13	14	CRC
P-0006708-T01-IM5	61	7	CRC
P-0006711-T01-IM5	2	15	CRC
P-0006715-T01-IM5	43	16	CRC
P-0006717-T01-IM5	6	1	CRC
P-0006721-T01-IM5	15	13	CRC
P-0006726-T01-IM5	4	0	CRC
P-0006729-T01-IM5	11	1	CRC
P-0006730-T01-IM5	2	1	CRC
P-0006735-T01-IM5	21	10	CRC
P-0006737-T01-IM5	18	0	CRC
P-0006740-T01-IM5	9	2	CRC
P-0006743-T01-IM5	10	3	CRC
P-0006744-T01-IM5	9	18	CRC
P-0006750-T01-IM5	13	1	CRC
P-0006758-T01-IM5	8	1	CRC
P-0006759-T01-IM5	7	11	CRC
P-0006761-T01-IM5	4	2	CRC
P-0006763-T01-IM5	26	5	CRC
P-0006764-T01-IM5	2	0	CRC
P-0006766-T01-IM5	38	15	CRC
P-0006770-T01-IM5	12	11	CRC
P-0006778-T01-IM5	10	4	CRC
P-0006794-T01-IM5	5	1	CRC
P-0006813-T01-IM5	5	6	CRC
P-0006816-T01-IM5	2	3	CRC
P-0006819-T01-IM5	8	6	CRC
P-0006821-T01-IM5	41	4	CRC
P-0006822-T01-IM5	49	16	CRC
P-0006825-T01-IM5	11	1	CRC
P-0006835-T01-IM5	18	0	CRC
P-0006853-T01-IM5	1	5	CRC
P-0006860-T01-IM5	38	8	CRC
P-0006861-T01-IM5	5	6	CRC
P-0006864-T01-IM5	3	10	CRC
P-0006872-T01-IM5	5	11	CRC
P-0006887-T01-IM5	4	9	CRC
P-0006888-T01-IM5	9	11	CRC
P-0006889-T01-IM5	7	9	CRC
P-0006890-T01-IM5	25	3	CRC
P-0006906-T01-IM5	28	13	CRC
P-0006933-T01-IM5	12	7	CRC
P-0006936-T01-IM5	12	0	CRC
P-0006967-T01-IM5	13	16	CRC
P-0006968-T01-IM5	14	16	CRC
P-0006978-T01-IM5	105	5	CRC
P-0006981-T01-IM5	29	1	CRC
P-0006983-T01-IM5	11	9	CRC
P-0006999-T02-IM5	58	10	CRC
P-0007012-T01-IM5	32	6	CRC
P-0007035-T01-IM5	31	4	CRC
P-0007036-T01-IM5	23	10	CRC
P-0007039-T01-IM5	45	12	CRC
P-0007066-T01-IM5	64	11	CRC
P-0007069-T01-IM5	2	12	CRC
P-0007070-T01-IM5	5	5	CRC
P-0007079-T01-IM5	7	2	CRC
P-0007080-T02-IM5	28	11	CRC
P-0007081-T02-IM5	8	14	CRC
P-0007085-T02-IM5	7	8	CRC
P-0007090-T02-IM5	18	3	CRC
P-0007092-T01-IM5	22	15	CRC
P-0007097-T01-IM5	23	17	CRC
P-0007112-T01-IM5	5	2	CRC
P-0007115-T01-IM5	73	9	CRC
P-0007120-T01-IM5	86	18	CRC
P-0007126-T01-IM5	6	19	CRC
P-0007128-T01-IM5	10	10	CRC
P-0007132-T01-IM5	17	16	CRC
P-0007133-T01-IM5	5	0	CRC
P-0007135-T01-IM5	17	10	CRC
P-0007136-T01-IM5	16	7	CRC
P-0007140-T01-IM5	13	3	CRC
P-0007162-T01-IM5	33	4	CRC
P-0007168-T01-IM5	32	11	CRC
P-0007171-T01-IM5	10	0	CRC
P-0007175-T01-IM5	23	10	CRC
P-0007177-T01-IM5	14	8	CRC
P-0007180-T01-IM5	17	8	CRC
P-0007181-T01-IM5	8	13	CRC
P-0007185-T01-IM5	37	7	CRC
P-0007203-T01-IM5	15	0	CRC
P-0007207-T01-IM5	10	5	CRC
P-0007214-T01-IM5	17	4	CRC
P-0007216-T01-IM5	18	13	CRC
P-0007218-T01-IM5	40	18	CRC
P-0007222-T01-IM5	58	14	CRC
P-0007226-T01-IM5	87	23	CRC
P-0007272-T01-IM5	38	2	CRC
P-0007279-T01-IM5	2	3	CRC
P-0007287-T01-IM5	143	10	CRC
P-0007294-T01-IM5	24	4	CRC
P-0007303-T01-IM5	30	19	CRC
P-0007305-T01-IM5	5	0	CRC
P-0007315-T01-IM5	27	13	CRC
P-0007334-T01-IM5	4	7	CRC
P-0007342-T01-IM5	10	1	CRC
P-0007357-T01-IM5	38	8	CRC
P-0007361-T01-IM5	7	1	CRC
P-0007365-T01-IM5	12	9	CRC
P-0007368-T01-IM5	2	1	CRC
P-0007373-T01-IM5	17	11	CRC
P-0007377-T02-IM5	42	31	CRC
P-0007380-T01-IM5	6	7	CRC
P-0007381-T01-IM5	20	9	CRC
P-0007389-T01-IM5	0	2	CRC
P-0007391-T01-IM5	5	9	CRC
P-0007405-T01-IM5	0	10	CRC
P-0007410-T01-IM5	31	16	CRC
P-0007414-T01-IM5	42	2	CRC
P-0007419-T01-IM5	2	0	CRC
P-0007483-T01-IM5	13	0	CRC
P-0007486-T01-IM5	10	11	CRC
P-0007488-T01-IM5	2	0	CRC
P-0007489-T01-IM5	42	10	CRC
P-0007490-T01-IM5	12	6	CRC
P-0007511-T01-IM5	22	9	CRC
P-0007541-T01-IM5	4	4	CRC
P-0007548-T01-IM5	46	9	CRC
P-0007550-T01-IM5	39	11	CRC
P-0007554-T01-IM5	2	1	CRC
P-0007555-T01-IM5	12	2	CRC
P-0007560-T01-IM5	14	12	CRC
P-0007567-T01-IM5	4	4	CRC
P-0007581-T01-IM5	7	2	CRC
P-0007584-T01-IM5	8	11	CRC
P-0007586-T01-IM5	66	12	CRC
P-0007588-T01-IM5	12	5	CRC
P-0007590-T01-IM5	0	3	CRC
P-0007591-T01-IM5	24	11	CRC
P-0007592-T01-IM5	19	4	CRC
P-0007593-T01-IM5	7	2	CRC
P-0007600-T01-IM5	8	1	CRC
P-0007602-T01-IM5	6	1	CRC
P-0007631-T01-IM5	33	12	CRC
P-0007632-T01-IM5	6	1	CRC
P-0007645-T01-IM5	33	12	CRC
P-0007654-T01-IM5	17	6	CRC
P-0007657-T01-IM5	2	1	CRC
P-0007664-T01-IM5	28	3	CRC
P-0007669-T01-IM5	14	11	CRC
P-0007676-T01-IM5	1	1	CRC
P-0007683-T01-IM5	10	6	CRC
P-0007686-T01-IM5	24	17	CRC
P-0007691-T01-IM5	2	2	CRC
P-0007698-T01-IM5	13	4	CRC
P-0007740-T01-IM5	21	12	CRC
P-0007771-T01-IM5	54	14	CRC
P-0007781-T01-IM5	15	1	CRC
P-0007793-T01-IM5	10	3	CRC
P-0007804-T01-IM5	3	0	CRC
P-0007809-T01-IM5	108	11	CRC
P-0007860-T01-IM5	9	0	CRC
P-0007863-T01-IM5	33	5	CRC
P-0007866-T01-IM5	1	2	CRC
P-0007868-T01-IM5	26	10	CRC
P-0007869-T01-IM5	22	15	CRC
P-0007883-T01-IM5	13	21	CRC
P-0007887-T01-IM5	23	6	CRC
P-0007889-T01-IM5	0	0	CRC
P-0007893-T01-IM5	36	8	CRC
P-0007909-T01-IM5	63	9	CRC
P-0007912-T01-IM5	76	10	CRC
P-0007929-T01-IM5	0	5	CRC
P-0007931-T01-IM5	11	0	CRC
P-0007975-T01-IM5	0	1	CRC
P-0007979-T01-IM5	0	0	CRC
P-0007990-T01-IM5	28	21	CRC
P-0007996-T01-IM5	0	5	CRC
P-0007998-T01-IM5	26	2	CRC
P-0008022-T02-IM5	65	7	CRC
P-0008031-T01-IM5	6	3	CRC
P-0008042-T01-IM5	7	2	CRC
P-0008059-T01-IM5	5	0	CRC
P-0008063-T01-IM5	0	0	CRC
P-0008068-T01-IM5	15	5	CRC
P-0008075-T01-IM5	4	4	CRC
P-0008079-T01-IM5	2	6	CRC
P-0008083-T01-IM5	30	12	CRC
P-0008094-T01-IM5	22	1	CRC
P-0008095-T01-IM5	53	17	CRC
P-0008128-T01-IM5	5	7	CRC
P-0008133-T01-IM5	62	18	CRC
P-0008141-T01-IM5	14	11	CRC
P-0008159-T01-IM5	4	1	CRC
P-0008167-T01-IM5	4	6	CRC
P-0008173-T01-IM5	18	11	CRC
P-0008259-T01-IM5	0	4	CRC
P-0008267-T01-IM5	8	4	CRC
P-0008283-T01-IM5	57	11	CRC
P-0008288-T01-IM5	40	25	CRC
P-0008308-T01-IM5	29	9	CRC
P-0008321-T01-IM5	4	12	CRC
P-0008343-T01-IM5	137	9	CRC
P-0008350-T02-IM5	15	8	CRC
P-0008357-T01-IM5	3	12	CRC
P-0008377-T01-IM5	10	4	CRC
P-0008396-T01-IM5	41	21	CRC
P-0008429-T01-IM5	9	5	CRC
P-0008467-T01-IM5	29	8	CRC
P-0008483-T01-IM5	21	3	CRC
P-0008521-T01-IM5	21	5	CRC
P-0008529-T01-IM5	0	1	CRC
P-0008534-T01-IM5	8	1	CRC
P-0008540-T01-IM5	25	8	CRC
P-0008541-T01-IM5	3	5	CRC
P-0008551-T01-IM5	10	8	CRC
P-0008565-T01-IM5	20	20	CRC
P-0008579-T01-IM5	102	4	CRC
P-0008582-T01-IM5	3	1	CRC
P-0008583-T01-IM5	22	1	CRC
P-0008584-T01-IM5	12	13	CRC
P-0008588-T01-IM5	0	0	CRC
P-0008590-T01-IM5	2	6	CRC
P-0008594-T01-IM5	13	8	CRC
P-0008600-T01-IM5	19	7	CRC
P-0008651-T01-IM5	0	7	CRC
P-0008652-T01-IM5	2	9	CRC
P-0008671-T01-IM5	5	3	CRC
P-0008683-T01-IM5	0	0	CRC
P-0008690-T01-IM5	10	4	CRC
P-0008724-T01-IM5	32	17	CRC
P-0008727-T01-IM5	159	6	CRC
P-0008735-T01-IM5	30	22	CRC
P-0008747-T01-IM5	9	3	CRC
P-0008782-T01-IM5	4	4	CRC
P-0008819-T01-IM5	6	4	CRC
P-0008841-T01-IM5	1	0	CRC
P-0008868-T01-IM5	11	8	CRC
P-0008875-T01-IM5	13	16	CRC
P-0009000-T01-IM5	1	3	CRC
P-0009012-T01-IM5	27	1	CRC
P-0009013-T02-IM5	5	1	CRC
P-0009016-T01-IM5	0	0	CRC
P-0009053-T01-IM5	7	0	CRC
P-0009058-T01-IM5	6	8	CRC
P-0009059-T01-IM5	3	0	CRC
P-0009062-T01-IM5	3	1	CRC
P-0009121-T01-IM5	1	0	CRC
P-0009139-T01-IM5	24	1	CRC
P-0009142-T01-IM5	8	9	CRC
P-0009145-T01-IM5	11	16	CRC
P-0009149-T01-IM5	1	3	CRC
P-0009163-T01-IM5	4	4	CRC
P-0009167-T01-IM5	0	2	CRC
P-0009169-T01-IM5	5	8	CRC
P-0009170-T01-IM5	3	0	CRC
P-0009185-T01-IM5	34	10	CRC
P-0009192-T01-IM5	8	5	CRC
P-0009224-T02-IM5	2	1	CRC
P-0009252-T01-IM5	0	0	CRC
P-0009294-T01-IM5	7	12	CRC
P-0009302-T01-IM5	45	4	CRC
P-0009303-T01-IM5	3	1	CRC
P-0009305-T01-IM5	4	0	CRC
P-0009341-T01-IM5	22	17	CRC
P-0009355-T01-IM5	14	0	CRC
P-0009362-T01-IM5	5	4	CRC
P-0009363-T01-IM5	25	12	CRC
P-0009377-T01-IM5	37	9	CRC
P-0009418-T01-IM5	1	3	CRC
P-0009433-T01-IM5	7	14	CRC
P-0009445-T01-IM5	14	6	CRC
P-0009464-T01-IM5	11	0	CRC
P-0009488-T01-IM5	18	5	CRC
P-0009561-T01-IM5	21	22	CRC
P-0009617-T01-IM5	11	8	CRC
P-0009645-T01-IM5	34	6	CRC
P-0009650-T01-IM5	5	2	CRC
P-0009690-T01-IM5	27	12	CRC
P-0009703-T01-IM5	3	0	CRC
P-0009707-T01-IM5	3	2	CRC
P-0009712-T01-IM5	14	0	CRC
P-0009716-T01-IM5	0	0	CRC
P-0009741-T01-IM5	24	14	CRC
P-0009751-T01-IM5	1	3	CRC
P-0009757-T01-IM5	24	8	CRC
P-0009760-T01-IM5	33	6	CRC
P-0009798-T01-IM5	32	11	CRC
P-0009826-T01-IM5	8	0	CRC
P-0009842-T01-IM5	20	0	CRC
P-0009850-T01-IM5	41	16	CRC
P-0009863-T01-IM5	7	0	CRC
P-0009871-T01-IM5	6	0	CRC
P-0009902-T01-IM5	0	0	CRC
P-0009903-T01-IM5	44	12	CRC
P-0009905-T01-IM5	35	8	CRC
P-0009949-T01-IM5	124	7	CRC
P-0009954-T01-IM5	9	15	CRC
P-0009971-T01-IM5	15	5	CRC
P-0009972-T01-IM5	21	5	CRC
P-0009993-T01-IM3	26	9	CRC
P-0010007-T01-IM5	0	2	CRC
P-0010018-T01-IM5	18	7	CRC
P-0010020-T01-IM5	4	9	CRC
P-0010044-T01-IM5	1	4	CRC
P-0010062-T01-IM5	5	1	CRC
P-0010074-T01-IM5	5	2	CRC
P-0010098-T01-IM5	15	9	CRC
P-0010125-T01-IM5	1	1	CRC
P-0010134-T01-IM5	9	5	CRC
P-0010138-T01-IM5	8	2	CRC
P-0010139-T01-IM5	32	10	CRC
P-0010141-T01-IM5	10	5	CRC
P-0010146-T01-IM5	7	3	CRC
P-0010147-T01-IM5	43	18	CRC
P-0010180-T01-IM5	12	2	CRC
P-0010203-T01-IM5	48	10	CRC
P-0010207-T01-IM5	35	8	CRC
P-0010219-T01-IM5	36	10	CRC
P-0010238-T01-IM5	97	14	CRC
P-0010268-T01-IM5	44	14	CRC
P-0010330-T01-IM5	1	1	CRC
P-0010342-T01-IM5	25	15	CRC
P-0010343-T01-IM5	33	14	CRC
P-0010350-T01-IM5	9	6	CRC
P-0010352-T01-IM5	17	7	CRC
P-0010360-T01-IM5	55	10	CRC
P-0010363-T01-IM5	14	1	CRC
P-0010364-T01-IM5	49	20	CRC
P-0010365-T01-IM5	20	11	CRC
P-0010367-T01-IM5	59	7	CRC
P-0010393-T01-IM5	3	2	CRC
P-0010406-T01-IM5	36	4	CRC
P-0010407-T01-IM5	86	10	CRC
P-0010422-T01-IM5	32	10	CRC
P-0010425-T01-IM5	10	2	CRC
P-0010428-T01-IM5	2	4	CRC
P-0010432-T01-IM5	1	0	CRC
P-0010506-T01-IM5	13	7	CRC
P-0010509-T01-IM5	166	4	CRC
P-0010512-T01-IM5	33	13	CRC
P-0010513-T01-IM5	96	10	CRC
P-0010535-T01-IM5	10	2	CRC
P-0010599-T01-IM5	52	8	CRC
P-0010627-T01-IM5	29	8	CRC
P-0010665-T01-IM5	63	7	CRC
P-0010673-T01-IM5	23	10	CRC
P-0010680-T01-IM5	65	9	CRC
P-0010710-T01-IM5	23	6	CRC
P-0010734-T01-IM5	3	7	CRC
P-0010742-T01-IM5	64	17	CRC
P-0010749-T01-IM5	3	0	CRC
P-0010751-T01-IM5	6	2	CRC
P-0010781-T01-IM5	1	0	CRC
P-0010832-T01-IM5	4	7	CRC
P-0010898-T01-IM5	8	3	CRC
P-0010932-T01-IM5	4	0	CRC
P-0010960-T01-IM5	8	6	CRC
P-0010966-T01-IM5	3	0	CRC
P-0010968-T01-IM5	47	8	CRC
P-0011014-T01-IM5	15	1	CRC
P-0011039-T01-IM5	49	2	CRC
P-0011074-T01-IM5	70	10	CRC
P-0011084-T02-IM5	3	0	CRC
P-0011108-T01-IM5	73	24	CRC
P-0011110-T01-IM5	18	10	CRC
P-0011120-T01-IM5	35	10	CRC
P-0011124-T01-IM5	16	10	CRC
P-0011131-T01-IM5	78	12	CRC
P-0011144-T01-IM5	4	1	CRC
P-0011158-T01-IM5	26	10	CRC
P-0011182-T01-IM5	46	10	CRC
P-0011195-T01-IM5	13	1	CRC
P-0011255-T01-IM5	9	2	CRC
P-0011258-T01-IM5	6	2	CRC
P-0011259-T01-IM5	11	2	CRC
P-0011264-T01-IM5	22	6	CRC
P-0011282-T01-IM5	15	2	CRC
P-0011283-T01-IM5	36	8	CRC
P-0011287-T01-IM5	4	6	CRC
P-0011288-T01-IM5	46	9	CRC
P-0011291-T01-IM5	119	8	CRC
P-0011296-T01-IM5	6	8	CRC
P-0011300-T01-IM5	52	6	CRC
P-0011306-T01-IM5	30	10	CRC
P-0011366-T01-IM5	23	5	CRC
P-0011374-T01-IM5	28	14	CRC
P-0011380-T01-IM5	10	4	CRC
P-0011384-T01-IM5	26	11	CRC
P-0011455-T01-IM5	8	9	CRC
P-0011468-T01-IM5	30	9	CRC
P-0011484-T01-IM5	25	0	CRC
P-0011511-T01-IM5	5	0	CRC
P-0011512-T01-IM5	41	11	CRC
P-0011520-T01-IM5	41	11	CRC
P-0011533-T01-IM5	0	4	CRC
P-0011545-T01-IM5	23	21	CRC
P-0011563-T01-IM5	18	8	CRC
P-0012032-T01-IM5	26	6	CRC
P-0012033-T01-IM5	10	0	CRC
P-0012074-T01-IM5	3	5	CRC
P-0012100-T01-IM5	25	4	CRC
P-0012133-T01-IM5	16	3	CRC
P-0012135-T01-IM5	6	0	CRC
P-0012147-T01-IM5	13	4	CRC
P-0012233-T01-IM5	56	21	CRC
P-0012268-T01-IM5	14	2	CRC
P-0012277-T01-IM5	60	2	CRC
P-0012281-T01-IM5	15	18	CRC
P-0012340-T01-IM5	2	0	CRC
P-0012366-T01-IM5	13	4	CRC
P-0012383-T01-IM5	12	13	CRC
P-0012384-T01-IM5	21	2	CRC
P-0012389-T01-IM5	34	7	CRC
P-0012399-T01-IM5	13	15	CRC
P-0012406-T01-IM5	98	6	CRC
P-0012415-T01-IM5	22	8	CRC
P-0012418-T01-IM5	48	5	CRC
P-0012419-T01-IM5	10	0	CRC
P-0012426-T01-IM5	7	6	CRC
P-0012447-T01-IM5	12	13	CRC
P-0012554-T01-IM5	9	3	CRC
P-0012566-T01-IM5	5	3	CRC
P-0012623-T01-IM5	16	8	CRC
P-0012625-T01-IM5	4	2	CRC
P-0012653-T01-IM5	37	13	CRC
P-0012680-T01-IM5	2	10	CRC
P-0012683-T01-IM5	41	9	CRC
P-0012695-T01-IM5	10	8	CRC
P-0012708-T01-IM5	2	1	CRC
P-0012722-T01-IM5	66	6	CRC
P-0012728-T01-IM5	71	31	CRC
P-0012738-T01-IM5	50	8	CRC
P-0012742-T01-IM5	18	9	CRC
P-0012747-T01-IM5	22	20	CRC
P-0012779-T01-IM5	63	16	CRC
P-0012781-T01-IM5	23	2	CRC
P-0012810-T01-IM5	15	14	CRC
P-0012823-T01-IM5	20	3	CRC
P-0012847-T01-IM5	16	5	CRC
P-0012878-T01-IM5	7	0	CRC
P-0012900-T01-IM5	56	21	CRC
P-0012912-T01-IM5	1	0	CRC
P-0012974-T01-IM5	30	7	CRC
P-0013020-T01-IM5	12	1	CRC
P-0013055-T01-IM5	53	4	CRC
P-0013062-T01-IM5	1	1	CRC
P-0013087-T01-IM5	61	0	CRC
P-0013088-T01-IM5	26	5	CRC
P-0013096-T01-IM5	9	1	CRC
P-0013103-T01-IM5	41	14	CRC
P-0013121-T02-IM5	35	8	CRC
P-0013144-T01-IM5	37	16	CRC
P-0013146-T01-IM5	22	0	CRC
P-0013156-T01-IM5	68	14	CRC
P-0013186-T01-IM5	6	4	CRC
P-0013201-T01-IM5	24	16	CRC
P-0013258-T01-IM5	29	13	CRC
P-0013263-T01-IM5	13	0	CRC
P-0013277-T01-IM5	62	21	CRC
P-0013285-T01-IM5	24	19	CRC
P-0013300-T01-IM5	28	5	CRC
P-0013354-T01-IM5	9	8	CRC
P-0013375-T01-IM5	114	15	CRC
P-0013395-T01-IM5	7	1	CRC
P-0013397-T01-IM5	9	1	CRC
P-0013404-T01-IM5	49	11	CRC
P-0013407-T01-IM5	21	7	CRC
P-0013441-T01-IM5	28	3	CRC
P-0013461-T01-IM5	22	5	CRC
P-0013488-T01-IM5	12	6	CRC
P-0013495-T01-IM5	5	0	CRC
P-0013551-T01-IM5	41	6	CRC
P-0013594-T01-IM5	47	6	CRC
P-0013648-T01-IM5	64	24	CRC
P-0013704-T01-IM5	0	4	CRC
P-0013758-T01-IM5	19	7	CRC
P-0013760-T01-IM5	1	1	CRC
P-0013772-T01-IM5	20	4	CRC
P-0013784-T01-IM5	3	4	CRC
P-0013785-T01-IM5	26	12	CRC
P-0013786-T01-IM5	11	8	CRC
P-0013788-T01-IM5	5	1	CRC
P-0013799-T01-IM5	12	14	CRC
P-0013820-T01-IM5	73	19	CRC
P-0013822-T02-IM6	16	17	CRC
P-0013828-T01-IM5	27	10	CRC
P-0013856-T01-IM5	225	6	CRC
P-0013881-T01-IM5	27	7	CRC
P-0013894-T01-IM5	12	0	CRC
P-0013897-T01-IM5	22	7	CRC
P-0013929-T01-IM5	19	3	CRC
P-0013941-T01-IM5	0	1	CRC
P-0013947-T01-IM5	5	6	CRC
P-0013955-T01-IM5	34	11	CRC
P-0013963-T01-IM5	4	1	CRC
P-0013975-T01-IM5	9	3	CRC
P-0013982-T01-IM5	30	15	CRC
P-0014010-T01-IM5	1	6	CRC
P-0014020-T01-IM5	16	3	CRC
P-0014026-T01-IM5	16	16	CRC
P-0014042-T01-IM5	12	4	CRC
P-0014066-T01-IM5	23	25	CRC
P-0014116-T01-IM5	6	1	CRC
P-0014119-T01-IM5	25	4	CRC
P-0014133-T01-IM5	39	12	CRC
P-0014168-T01-IM5	4	3	CRC
P-0014182-T01-IM6	1	5	CRC
P-0014190-T01-IM6	0	0	CRC
P-0014195-T01-IM6	10	2	CRC
P-0014252-T01-IM6	10	9	CRC
P-0014296-T01-IM6	6	1	CRC
P-0014415-T01-IM6	6	1	CRC

## Sheet: Figure_3D_Supp_16 17 18
20 Single-cell Data used in figures 3d; Supplementary figures 16-18
Datasets	Methods	NMI	ARI	ASW	V-measure	Davies-Bouldin
Pollen	scMGCA	0.9324	0.9369	0.7286	0.9324	0.2713
Camp-Brain	scMGCA	0.5589	0.4314	0.2201	0.5589	0.4712
Camp-Liver	scMGCA	0.841	0.7651	0.6177	0.841	0.159
QS Diaphragm	scMGCA	0.9386	0.9634	0.8458	0.9486	0.2288
QS Limb Muscle	scMGCA	0.9586	0.9769	0.8386	0.9586	0.1823
QS Trachea	scMGCA	0.8743	0.9141	0.7261	0.8743	0.364
QS Lung	scMGCA	0.8076	0.7428	0.5414	0.8076	0.1614
Muraro	scMGCA	0.8374	0.8857	0.5584	0.8374	0.2944
Qx Bladder	scMGCA	0.9796	0.9907	0.8105	0.9796	0.1633
Klein	scMGCA	0.6976	0.6957	0.4544	0.6976	0.3537
Romanov	scMGCA	0.7346	0.7524	0.5416	0.7346	0.323
Adam	scMGCA	0.8602	0.8726	0.6495	0.8602	0.2499
Qx Limb Muscle	scMGCA	0.9633	0.9815	0.8207	0.9633	0.1971
QS Heart	scMGCA	0.9023	0.9503	0.6643	0.9023	0.6534
Young	scMGCA	0.8126	0.725	0.3955	0.8126	0.2024
Plasschaert	scMGCA	0.7806	0.8439	0.5319	0.7806	0.5548
Qx Spleen	scMGCA	0.7621	0.8744	0.6455	0.7621	0.3208
Chen	scMGCA	0.7638	0.6355	0.151	0.7638	0.6348
Tosches turtle	scMGCA	0.7424	0.7129	0.3129	0.7424	0.3453
Bach	scMGCA	0.8613	0.9038	0.5986	0.8613	0.4257
Pollen	SCANPY	0.9345	0.8508	0.7011	0.9345	1.948
Camp-Brain	SCANPY	0.5234	0.3824	0.2034	0.5234	2.872
Camp-Liver	SCANPY	0.833	0.6647	0.5618	0.833	1.762
QS Diaphragm	SCANPY	0.6995	0.4201	0.76	0.6995	2.7131
QS Limb Muscle	SCANPY	0.7082	0.4213	0.7418	0.7082	2.2688
QS Trachea	SCANPY	0.5058	0.1739	0.3927	0.5058	1.8568
QS Lung	SCANPY	0.7119	0.3404	0.439	0.7119	1.5205
Muraro	SCANPY	0.7478	0.5454	0.4353	0.7478	1.8062
Qx Bladder	SCANPY	0.5162	0.2131	0.5345	0.5162	2.0942
Klein	SCANPY	0.6493	0.6698	0.4351	0.6493	2.5133
Romanov	SCANPY	0.5268	0.275	0.3379	0.5268	1.9182
Adam	SCANPY	0.705	0.4583	0.5499	0.705	1.6499
Qx Limb Muscle	SCANPY	0.7193	0.4059	0.7793	0.7193	1.7816
QS Heart	SCANPY	0.6217	0.2853	0.6279	0.6217	1.9176
Young	SCANPY	0.7149	0.4655	0.4324	0.7149	1.8243
Plasschaert	SCANPY	0.494	0.2383	0.3859	0.494	2.1836
Qx Spleen	SCANPY	0.374	0.0775	0.618	0.374	2.5161
Chen	SCANPY	0.7421	0.5194	0.4751	0.7421	1.5965
Tosches turtle	SCANPY	0.6433	0.3648	0.3869	0.6433	2.1674
Bach	SCANPY	0.6791	0.4255	0.5332	0.6791	1.8353
Pollen	Seurat	0.9045	0.8508	0.7153	0.9045	1.5822
Camp-Brain	Seurat	0.5181	0.3887	0.1948	0.5181	3.4513
Camp-Liver	Seurat	0.8302	0.6941	0.416	0.8302	1.5036
QS Diaphragm	Seurat	0.678	0.3338	0.7843	0.678	6.595
QS Limb Muscle	Seurat	0.7579	0.5356	0.802	0.7579	3.3304
QS Trachea	Seurat	0.5481	0.2287	0.4516	0.5481	2.7582
QS Lung	Seurat	0.6927	0.3343	0.4222	0.6927	3.3056
Muraro	Seurat	0.6382	0.3561	0.4297	0.6382	6.4311
Qx Bladder	Seurat	0.5298	0.2289	0.4896	0.5298	3.9906
Klein	Seurat	0.6292	0.3269	0.5462	0.6292	8.4048
Romanov	Seurat	0.5307	0.2886	0.3132	0.5307	5.263
Adam	Seurat	0.6944	0.5312	0.5345	0.6944	3.4838
Qx Limb Muscle	Seurat	0.7762	0.49	0.7826	0.7762	5.1365
QS Heart	Seurat	0.638	0.2782	0.6453	0.638	4.483
Young	Seurat	0.5527	0.265	0.4491	0.5527	4.565
Plasschaert	Seurat	0.5328	0.2188	0.3462	0.5328	5.9944
Qx Spleen	Seurat	0.4274	0.1205	0.615	0.4274	8.2057
Chen	Seurat	0.6633	0.3759	0.4632	0.6633	9.772
Tosches turtle	Seurat	0.6089	0.3317	0.401	0.6089	9.4359
Bach	Seurat	0.6566	0.3358	0.5268	0.6566	6.0324

## Sheet: Figure_5B
20 Single-cell Data used in figures 5b
Datasets	Transfer steps(s)			Genes(d)						Metric
	1	2	3	300	500	1000	1500	2000	all
Pollen	0.9275	0.9324	0.9303	0.9328	0.9324	0.9354	0.9326	0.9037	0.9287	NMI
Camp-Brain	0.5564	0.5589	0.5447	0.5652	0.5589	0.5538	0.5119	0.5301	0.4826	NMI
Camp-Liver	0.8415	0.841	0.8426	0.8553	0.841	0.8581	0.8397	0.8491	0.7631	NMI
QS Diaphragm	0.9392	0.9386	0.9407	0.8728	0.9386	0.9504	0.9694	0.9446	0.8113	NMI
QS Limb Muscle	0.9628	0.9586	0.9685	0.9007	0.9586	0.9788	0.9672	0.8395	0.8045	NMI
QS Trachea	0.7058	0.8743	0.8368	0.6478	0.8743	0.7295	0.8371	0.7448	0.6879	NMI
QS Lung	0.807	0.8076	0.7914	0.8002	0.8076	0.8396	0.8052	0.7957	0.7621	NMI
Muraro	0.8351	0.8374	0.8328	0.6691	0.8374	0.8661	0.8907	0.8902	0.7842	NMI
Qx Bladder	0.9793	0.9796	0.9826	0.9635	0.9796	0.8051	0.8126	0.7871	0.6697	NMI
Klein	0.6964	0.6976	0.6959	0.6697	0.6976	0.7023	0.7051	0.697	0.8773	NMI
Romanov	0.728	0.7346	0.7295	0.6546	0.7346	0.7203	0.7261	0.7259	0.5863	NMI
Adam	0.8594	0.8602	0.8555	0.8523	0.8602	0.8328	0.8471	0.8376	0.829	NMI
Qx Limb Muscle	0.9523	0.9633	0.9633	0.9028	0.9633	0.9526	0.9562	0.9529	0.9716	NMI
QS Heart	0.891	0.9023	0.9016	0.7255	0.9023	0.9393	0.922	0.9191	0.7972	NMI
Young	0.8101	0.8126	0.8121	0.7762	0.8126	0.8029	0.8078	0.7967	0.697	NMI
Plasschaert	0.6966	0.7806	0.7755	0.8036	0.7806	0.7569	0.7356	0.7333	0.6573	NMI
Qx Spleen	0.7722	0.7621	0.7612	0.7388	0.7621	0.7793	0.7329	0.7741	0.5214	NMI
Chen	0.7599	0.7638	0.7347	0.7011	0.7638	0.7566	0.7566	0.7571	0.7006	NMI
Tosches turtle	0.7335	0.7424	0.7417	0.6967	0.7424	0.735	0.7202	0.7004	0.6573	NMI
Bach	0.8421	0.8613	0.8534	0.8242	0.8613	0.8218	0.8117	0.7954	0.6843	NMI
Pollen	0.9359	0.9369	0.9375	0.9413	0.9369	0.8858	0.8969	0.8388	0.8635	ARI
Camp-Brain	0.4275	0.4314	0.4151	0.4373	0.4314	0.4263	0.3946	0.4065	0.3804	ARI
Camp-Liver	0.7647	0.7651	0.767	0.7753	0.7651	0.7749	0.7619	0.7691	0.594	ARI
QS Diaphragm	0.9652	0.9634	0.9641	0.9092	0.9634	0.9693	0.9626	0.9634	0.6616	ARI
QS Limb Muscle	0.9797	0.9769	0.9837	0.9309	0.9769	0.9726	0.9751	0.6734	0.6459	ARI
QS Trachea	0.8353	0.9141	0.9002	0.7708	0.9141	0.8524	0.9063	0.5993	0.7427	ARI
QS Lung	0.6948	0.7428	0.674	0.7361	0.7428	0.739	0.6228	0.6143	0.5271	ARI
Muraro	0.8837	0.8857	0.8678	0.6723	0.8857	0.8753	0.907	0.9004	0.6755	ARI
Qx Bladder	0.9914	0.9907	0.9916	0.9831	0.9907	0.7556	0.7595	0.7512	0.6476	ARI
Klein	0.6928	0.6957	0.6929	0.6813	0.6957	0.7103	0.7133	0.7093	0.8936	ARI
Romanov	0.7413	0.7524	0.7451	0.6393	0.7524	0.7306	0.755	0.7516	0.5769	ARI
Adam	0.8703	0.8726	0.8578	0.863	0.8726	0.8881	0.8711	0.8652	0.8089	ARI
Qx Limb Muscle	0.9632	0.9815	0.9836	0.94	0.9815	0.9607	0.9619	0.9611	0.9857	ARI
QS Heart	0.9381	0.9503	0.9489	0.6094	0.9503	0.9702	0.9431	0.9495	0.67	ARI
Young	0.7215	0.725	0.7191	0.6829	0.725	0.7199	0.7044	0.7025	0.6127	ARI
Plasschaert	0.5525	0.8439	0.8366	0.8545	0.8439	0.7306	0.7689	0.7523	0.5695	ARI
Qx Spleen	0.8558	0.8744	0.8733	0.8423	0.8744	0.867	0.8609	0.8463	0.3938	ARI
Chen	0.6144	0.6355	0.4953	0.4396	0.6355	0.5298	0.5403	0.5669	0.327	ARI
Tosches turtle	0.6843	0.7129	0.7111	0.6913	0.7129	0.695	0.6986	0.6965	0.5045	ARI
Bach	0.8984	0.9038	0.897	0.8718	0.9038	0.8833	0.8673	0.8561	0.6324	ARI

## Sheet: Figure_5D_Supp_25
20 Single-cell Data used in figures 5d; Supplementary figures 25
Datasets	Methods	NMI	ARI
Pollen	scMGCA	0.9324	0.9369
Camp-Brain	scMGCA	0.5589	0.4314
Camp-Liver	scMGCA	0.841	0.7651
QS Diaphragm	scMGCA	0.9386	0.9634
QS Limb Muscle	scMGCA	0.9586	0.9769
QS Trachea	scMGCA	0.8743	0.9141
QS Lung	scMGCA	0.8076	0.7428
Muraro	scMGCA	0.8374	0.8857
Qx Bladder	scMGCA	0.9796	0.9907
Klein	scMGCA	0.6976	0.6957
Romanov	scMGCA	0.7346	0.7524
Adam	scMGCA	0.8602	0.8726
Qx Limb Muscle	scMGCA	0.9633	0.9815
QS Heart	scMGCA	0.9023	0.9503
Young	scMGCA	0.8126	0.725
Plasschaert	scMGCA	0.7806	0.8439
Qx Spleen	scMGCA	0.7621	0.8744
Chen	scMGCA	0.7638	0.6355
Tosches turtle	scMGCA	0.7424	0.7129
Bach	scMGCA	0.8613	0.9038
Pollen	scMGCA(KNN)	0.8833	0.8307
Camp-Brain	scMGCA(KNN)	0.511	0.3997
Camp-Liver	scMGCA(KNN)	0.8635	0.7823
QS Diaphragm	scMGCA(KNN)	0.9242	0.9529
QS Limb Muscle	scMGCA(KNN)	0.9216	0.9503
QS Trachea	scMGCA(KNN)	0.7631	0.8537
QS Lung	scMGCA(KNN)	0.8048	0.7368
Muraro	scMGCA(KNN)	0.7647	0.6578
Qx Bladder	scMGCA(KNN)	0.9683	0.9831
Klein	scMGCA(KNN)	0.678	0.6687
Romanov	scMGCA(KNN)	0.6851	0.6908
Adam	scMGCA(KNN)	0.7956	0.713
Qx Limb Muscle	scMGCA(KNN)	0.8766	0.832
QS Heart	scMGCA(KNN)	0.872	0.9128
Young	scMGCA(KNN)	0.7932	0.6992
Plasschaert	scMGCA(KNN)	0.7614	0.7973
Qx Spleen	scMGCA(KNN)	0.7563	0.8641
Chen	scMGCA(KNN)	0.7828	0.6594
Tosches turtle	scMGCA(KNN)	0.6937	0.6266
Bach	scMGCA(KNN)	0.8543	0.894
Pollen	scMGCA(ZINB)	0.9181	0.8508
Camp-Brain	scMGCA(ZINB)	0.5448	0.419
Camp-Liver	scMGCA(ZINB)	0.8292	0.7036
QS Diaphragm	scMGCA(ZINB)	0.9319	0.9604
QS Limb Muscle	scMGCA(ZINB)	0.9614	0.9795
QS Trachea	scMGCA(ZINB)	0.8626	0.9072
QS Lung	scMGCA(ZINB)	0.7928	0.7225
Muraro	scMGCA(ZINB)	0.8322	0.8843
Qx Bladder	scMGCA(ZINB)	0.9782	0.9831
Klein	scMGCA(ZINB)	0.7023	0.6999
Romanov	scMGCA(ZINB)	0.7048	0.7171
Adam	scMGCA(ZINB)	0.8554	0.8687
Qx Limb Muscle	scMGCA(ZINB)	0.9521	0.9689
QS Heart	scMGCA(ZINB)	0.8889	0.9428
Young	scMGCA(ZINB)	0.7968	0.6954
Plasschaert	scMGCA(ZINB)	0.746	0.73
Qx Spleen	scMGCA(ZINB)	0.7537	0.8598
Chen	scMGCA(ZINB)	0.7583	0.6137
Tosches turtle	scMGCA(ZINB)	0.7376	0.7061
Bach	scMGCA(ZINB)	0.8137	0.8222

## Sheet: Figure_6C 6D
Qx Limb Muscle Data used in figures 6c-d
ONTOLOGY	ID	Description	GeneRatio	BgRatio	pvalue	p.adjust	qvalue	geneID	Count
BP	GO:0050900	leukocyte migration	24/182	340/23210	3.00956e-16	9.98573e-13	6.38344e-13	Adora3/Cd24a/Ch25h/Fcer1g/Gata3/Cxcl1/Cxcl10/Il1b/Il1rn/Lgals3/Cxcl9/S100a8/S100a9/Ccl22/Ccl4/Tnf/Tnfrsf18/Vcam1/Ccl19/Cxcl11/Ripk3/Trem1/Bcr/Cxcl3	24
BP	GO:0030593	neutrophil chemotaxis	15/182	100/23210	2.06048e-15	3.41833e-12	2.18519e-12	Fcer1g/Cxcl1/Cxcl10/Il1b/Il1rn/Lgals3/Cxcl9/S100a8/S100a9/Ccl22/Ccl4/Ccl19/Cxcl11/Trem1/Cxcl3	15
BP	GO:1990266	neutrophil migration	15/182	119/23210	2.95958e-14	3.2733e-11	2.09248e-11	Fcer1g/Cxcl1/Cxcl10/Il1b/Il1rn/Lgals3/Cxcl9/S100a8/S100a9/Ccl22/Ccl4/Ccl19/Cxcl11/Trem1/Cxcl3	15
BP	GO:0071621	granulocyte chemotaxis	15/182	123/23210	4.87953e-14	4.04757e-11	2.58744e-11	Fcer1g/Cxcl1/Cxcl10/Il1b/Il1rn/Lgals3/Cxcl9/S100a8/S100a9/Ccl22/Ccl4/Ccl19/Cxcl11/Trem1/Cxcl3	15
BP	GO:0060326	cell chemotaxis	20/182	299/23210	2.84731e-13	1.88947e-10	1.20786e-10	Ch25h/Fcer1g/Cxcl1/Hspb1/Cxcl10/Il1b/Il1rn/Lgals3/Cxcl9/S100a8/S100a9/Saa3/Ccl22/Ccl4/Vcam1/Ccl19/Cxcl11/Trem1/Cxcl3/Gm1987	20
BP	GO:0097530	granulocyte migration	15/182	146/23210	6.31469e-13	3.49203e-10	2.2323e-10	Fcer1g/Cxcl1/Cxcl10/Il1b/Il1rn/Lgals3/Cxcl9/S100a8/S100a9/Ccl22/Ccl4/Ccl19/Cxcl11/Trem1/Cxcl3	15
BP	GO:0030595	leukocyte chemotaxis	16/182	211/23210	1.14577e-11	5.43095e-09	3.47177e-09	Ch25h/Fcer1g/Cxcl1/Cxcl10/Il1b/Il1rn/Lgals3/Cxcl9/S100a8/S100a9/Ccl22/Ccl4/Ccl19/Cxcl11/Trem1/Cxcl3	16
BP	GO:0002703	regulation of leukocyte mediated immunity	17/182	250/23210	1.44905e-11	6.00992e-09	3.84188e-09	Adora3/Cd24a/Fcer1g/Gata2/Gata3/Cxcl1/H2-M2/Il13/Il1b/Il6/Il7r/Sh2d1a/Tnf/Klrk1/Ripk3/Bcr/Klre1	17
BP	GO:0002697	regulation of immune effector process	21/182	420/23210	1.8451e-11	6.80225e-09	4.34838e-09	Adora3/Cd24a/Fcer1g/Gata2/Gata3/Cxcl1/H2-M2/Il13/Il1b/Il5/Il6/Il7r/Lgals3/Gbp4/Sh2d1a/Tnf/Ccl19/Klrk1/Ripk3/Bcr/Klre1	21
CC	GO:0031012	extracellular matrix	17/182	475/23436	1.97072e-07	4.82826e-05	3.94144e-05	Alpl/Apoe/Col9a3/Dcn/Eln/F3/Fmod/Fn1/Gpc3/Lgals3/Mmp13/Mmp3/Reln/Prss2/Mmp19/Serpinb1a/Mmrn1	17
CC	GO:0030141	secretory granule	13/182	383/23436	1.00196e-05	0.000938178	0.000765859	Aqp1/Bdnf/Car4/Igfbp3/Il1b/Lyz2/Ngp/Nppc/Penk/Cfp/Tnf/Clca1/Hilpda	13
CC	GO:0043292	contractile fiber	10/182	226/23436	1.14879e-05	0.000938178	0.000765859	Acta1/Acta2/Cryab/Des/Grin2b/Hspb1/Myod1/Tnnc2/Tpm2/Ankrd1	10
CC	GO:0031225	anchored component of membrane	9/182	192/23436	2.01389e-05	0.00123351	0.00100695	Alpl/Car4/Cd24a/Cp/Gpc3/Ly6d/Vcam1/Mmp19/Ly6c2	9
CC	GO:0062023	collagen-containing extracellular matrix	12/182	359/23436	2.57423e-05	0.00126137	0.00102969	Col9a3/Dcn/Eln/F3/Fmod/Fn1/Gpc3/Lgals3/Reln/Prss2/Serpinb1a/Mmrn1	12
CC	GO:0044449	contractile fiber part	9/182	203/23436	3.12391e-05	0.0012756	0.0010413	Acta1/Acta2/Cryab/Des/Grin2b/Hspb1/Tnnc2/Tpm2/Ankrd1	9
CC	GO:0030016	myofibril	9/182	212/23436	4.38275e-05	0.00153396	0.00125221	Acta1/Cryab/Des/Grin2b/Hspb1/Myod1/Tnnc2/Tpm2/Ankrd1	9
CC	GO:0043204	perikaryon	7/182	137/23436	9.98812e-05	0.00305886	0.00249703	Bdnf/Cryab/Cyp11a1/Hspb1/Nefm/Penk/Reln	7
CC	GO:0030017	sarcomere	8/182	189/23436	0.000119391	0.0032501	0.00265314	Acta1/Cryab/Des/Grin2b/Hspb1/Tnnc2/Tpm2/Ankrd1	8
CC	GO:0001772	immunological synapse	4/182	38/23436	0.00021131	0.0051771	0.00422621	Cd3e/Lat/Lck/Lgals3	4
MF	GO:0005125	cytokine activity	18/176	215/22710	8.16205e-14	2.27176e-11	1.8487e-11	Csf3/Cxcl1/Cxcl10/Il13/Il1b/Il1rn/Il5/Il6/Cxcl9/Ccl22/Ccl4/Tnf/Tnfsf8/Tnfsf9/Ccl19/Cxcl11/Cxcl3/Gm1987	18
MF	GO:0005126	cytokine receptor binding	21/176	327/22710	1.19882e-13	2.27176e-11	1.8487e-11	Bdnf/Csf3/Gata3/Grin2b/Cxcl1/Cxcl10/Il13/Il1b/Il1rn/Il5/Il6/Cxcl9/Ccl22/Ccl4/Tnf/Tnfsf8/Tnfsf9/Ccl19/Cxcl11/Cxcl3/Gm1987	21
MF	GO:0048018	receptor ligand activity	24/176	489/22710	6.66372e-13	8.4185e-11	6.85078e-11	Bdnf/Csf3/Cxcl1/Cxcl10/Il13/Il1b/Il1rn/Il5/Il6/Lgals3/Cxcl9/Nppc/Penk/Saa3/Ccl22/Ccl4/Tnf/Tnfsf8/Tnfsf9/Ccl19/Cxcl11/Nts/Cxcl3/Gm1987	24
MF	GO:0008009	chemokine activity	9/176	44/22710	4.61029e-11	4.36825e-09	3.55478e-09	Cxcl1/Cxcl10/Cxcl9/Ccl22/Ccl4/Ccl19/Cxcl11/Cxcl3/Gm1987	9
MF	GO:0042379	chemokine receptor binding	9/176	67/22710	2.38712e-09	1.80944e-07	1.47248e-07	Cxcl1/Cxcl10/Cxcl9/Ccl22/Ccl4/Ccl19/Cxcl11/Cxcl3/Gm1987	9
MF	GO:0001664	G protein-coupled receptor binding	12/176	293/22710	3.25773e-06	0.00020578	0.000167459	Adrb2/Grin2b/Cxcl1/Cxcl10/Cxcl9/Penk/Ccl22/Ccl4/Ccl19/Cxcl11/Cxcl3/Gm1987	12
MF	GO:0030246	carbohydrate binding	10/176	270/22710	5.1315e-05	0.00277834	0.00226095	Cd24a/Cd69/Lgals3/Lgals7/Mrc1/Klrk1/Cd209a/Mgl2/Klre1/Cd207	10
MF	GO:0070851	growth factor receptor binding	7/176	146/22710	0.000146249	0.00658682	0.0053602	Csf3/Gata3/Grin2b/Il1b/Il1rn/Il5/Il6	7
MF	GO:0035325	Toll-like receptor binding	3/176	14/22710	0.000156415	0.00658682	0.0053602	S100a8/S100a9/Saa3	3
MF	GO:0008236	serine-type peptidase activity	8/176	204/22710	0.000198131	0.00750917	0.00611078	F3/Gzmb/Gzmk/Cfb/Mcpt4/Reln/Prss2/Tpsab1	8
KEGG	ko04657	IL-17 signaling pathway	15/118	91/8910	6.45367e-13	1.1423e-10	8.96721e-11	Csf3/Cxcl1/Cxcl10/Il13/Il1b/Il5/Il6/Lcn2/Mmp13/Mmp3/Ptgs2/S100a8/S100a9/Tnf/Cxcl3	15
KEGG	ko04060	Cytokine-cytokine receptor interaction	20/118	302/8910	2.16387e-09	1.91502e-07	1.50332e-07	Csf3/Cxcl1/Cxcl10/Il13/Il1b/Il1rn/Il5/Il6/Il7r/Cxcl9/Ccl22/Ccl4/Tnf/Tnfrsf18/Tnfsf8/Tnfsf9/Ccl19/Cxcl11/Cxcl3/Gm1987	20
KEGG	ko04061	Viral protein interaction with cytokine and cytokine receptor	11/118	103/8910	9.83113e-08	5.80037e-06	4.55337e-06	Cxcl1/Cxcl10/Il6/Cxcl9/Ccl22/Ccl4/Tnf/Ccl19/Cxcl11/Cxcl3/Gm1987	11
KEGG	ko04064	NF-kappa B signaling pathway	11/118	110/8910	1.94431e-07	8.60359e-06	6.75393e-06	Cxcl1/Il1b/Lat/Lck/Ptgs2/Ccl4/Tnf/Vcam1/Ccl19/Cxcl3/Gm1987	11
KEGG	ko04640	Hematopoietic cell lineage	10/118	96/8910	4.89657e-07	1.73338e-05	1.36073e-05	Cd24a/Cd3e/Cd3g/Cd7/Csf3/Il1b/Il5/Il6/Il7r/Tnf	10
KEGG	ko04658	Th1 and Th2 cell differentiation	9/118	88/8910	2.19239e-06	5.64371e-05	4.43038e-05	Cd3e/Cd3g/Dll1/Gata3/Il13/Il5/Lat/Lck/Maf	9
KEGG	ko04668	TNF signaling pathway	10/118	113/8910	2.23197e-06	5.64371e-05	4.43038e-05	Cxcl1/Cxcl10/Il1b/Il6/Mmp3/Ptgs2/Tnf/Vcam1/Ripk3/Cxcl3	10
KEGG	ko05321	Inflammatory bowel disease	7/118	62/8910	1.60941e-05	0.000356082	0.000279529	Gata3/Il13/Il1b/Il5/Il6/Maf/Tnf	7
KEGG	ko04660	T cell receptor signaling pathway	8/118	103/8910	6.21708e-05	0.00122269	0.000959829	Cd3e/Cd3g/Il5/Lat/Lck/Pdcd1/Tnf/Icos	8
KEGG	ko05146	Amoebiasis	8/118	107/8910	8.15657e-05	0.00144371	0.00113333	Fn1/Cxcl1/Hspb1/Il1b/Il6/Serpinb6b/Tnf/Cxcl3	8
KEGG	ko05144	Malaria	6/118	57/8910	9.93511e-05	0.00149863	0.00117645	Csf3/Il1b/Il6/Tnf/Vcam1/Klrk1	6
KEGG	ko05340	Primary immunodeficiency	5/118	36/8910	0.000101602	0.00149863	0.00117645	Cd3e/Cd79a/Il7r/Lck/Icos	5
KEGG	ko04650	Natural killer cell mediated cytotoxicity	8/118	121/8910	0.000193072	0.00262874	0.0020636	Fcer1g/Gzmb/Lat/Lck/Sh2d1a/Tnf/Tyrobp/Klrk1	8
KEGG	ko05310	Asthma	4/118	25/8910	0.000298227	0.00377044	0.00295985	Fcer1g/Il13/Il5/Tnf	4
KEGG	ko04620	Toll-like receptor signaling pathway	7/118	100/8910	0.00034626	0.00408587	0.00320746	Cxcl10/Il1b/Il6/Cxcl9/Ccl4/Tnf/Cxcl11	7
KEGG	ko04659	Th17 cell differentiation	7/118	104/8910	0.000439965	0.00486712	0.00382075	Cd3e/Cd3g/Gata3/Il1b/Il6/Lat/Lck	7
KEGG	ko04625	C-type lectin receptor signaling pathway	7/118	112/8910	0.000687864	0.00716188	0.00562217	Fcer1g/Il1b/Il6/Ptgs2/Ccl22/Tnf/Cd209a	7
KEGG	ko05323	Rheumatoid arthritis	6/118	87/8910	0.0010019	0.00985205	0.00773399	Cxcl1/Il1b/Il6/Mmp3/Tnf/Cxcl3	6
KEGG	ko05134	Legionellosis	5/118	61/8910	0.00123235	0.0114803	0.0090122	Cxcl1/Il1b/Il6/Tnf/Cxcl3	5
KEGG	ko04062	Chemokine signaling pathway	9/118	200/8910	0.00130997	0.0115933	0.00910088	Cxcl1/Cxcl10/Cxcl9/Ccl22/Ccl4/Ccl19/Cxcl11/Cxcl3/Gm1987	9
KEGG	ko05332	Graft-versus-host disease	5/118	64/8910	0.00153047	0.0128997	0.0101264	Gzmb/H2-M2/Il1b/Il6/Tnf	5
KEGG	ko05143	African trypanosomiasis	4/118	39/8910	0.00168122	0.0129556	0.0101703	Il1b/Il6/Tnf/Vcam1	4
KEGG	ko04623	Cytosolic DNA-sensing pathway	5/118	66/8910	0.00175669	0.0129556	0.0101703	Cxcl10/Il1b/Il6/Ccl4/Ripk3	5
KEGG	ko04664	Fc epsilon RI signaling pathway	5/118	66/8910	0.00175669	0.0129556	0.0101703	Fcer1g/Il13/Il5/Lat/Tnf	5
KEGG	ko04933	AGE-RAGE signaling pathway in diabetic complications	6/118	101/8910	0.00216487	0.0153273	0.0120321	F3/Fn1/Il1b/Il6/Tnf/Vcam1	6
KEGG	ko05142	Chagas disease	6/118	103/8910	0.00239085	0.0162762	0.012777	C1qc/Cd3e/Cd3g/Il1b/Il6/Tnf	6
KEGG	ko05235	PD-L1 expression and PD-1 checkpoint pathway in cancer	5/118	88/8910	0.00611922	0.0401149	0.0314907	Cd3e/Cd3g/Lat/Lck/Pdcd1	5
KEGG	ko05410	Hypertrophic cardiomyopathy	5/118	91/8910	0.00704057	0.0432413	0.033945	Des/Il6/Itgb6/Tnf/Tpm2	5
KEGG	ko01523	Antifolate resistance	3/118	30/8910	0.00708474	0.0432413	0.033945	Il1b/Il6/Tnf	3
KEGG	ko05135	Yersinia infection	6/118	134/8910	0.00862986	0.0509162	0.0399699	Fn1/Il1b/Il6/Lat/Lck/Tnf	6
KEGG	ko05330	Allograft rejection	4/118	64/8910	0.0100853	0.0575838	0.0452041	Gzmb/H2-M2/Il5/Tnf	4
KEGG	ko04940	Type I diabetes mellitus	4/118	71/8910	0.0143751	0.0795124	0.0624183	Gzmb/H2-M2/Il1b/Tnf	4
KEGG	ko05133	Pertussis	4/118	77/8910	0.0188531	0.099033	0.0777422	C1qc/Il1b/Il6/Tnf	4
KEGG	ko04672	Intestinal immune network for IgA production	3/118	43/8910	0.0190233	0.099033	0.0777422	Il5/Il6/Icos	3

[truncated: 7 more sheets: Supp_Figure_9, Supp_Figure_20, Supp_Figure_21, Supp_Figure_24, Supp_Figure_26, Supp_Figure_27, Supp_Figure_28]
